# Supplementary material for: Shengxian decoction suppresses malignant progression of lung adenocarcinoma by enhancing CD8+ T cell function via the FYN-PI3K/AKT axis
Source: Chin Med. 2026 Jul 6;21:179. doi: 10.1186/s13020-026-01442-9 (PMC13335393; doi:10.1186/s13020-026-01442-9)
Supplement: Supplementary file 2 — Supplementary material 2. [file 13020_2026_1442_MOESM2_ESM.xlsx]

## Sheet: Active ingredient
Mol ID	Molecule Name	MW	AlogP	Hdon	Hacc	OB (%)	Caco-2	BBB	DL	FASA-	HL	来源	SMILES
MOL000392	formononetin	268.28	2.58	1	4	69.67	0.78	0.02	0.21	0	17.04	黄芪
MOL000422	kaempferol	286.25	1.77	4	6	41.88	0.26	-0.55	0.24	0	14.74	黄芪，柴胡，知母
MOL000417	Calycosin	284.28	2.32	2	5	47.75	0.52	-0.43	0.24	0	17.1	黄芪
MOL000438	(3R)-3-(2-hydroxy-3,4-dimethoxyphenyl)chroman-7-ol	302.35	3.13	2	5	67.67	0.96	0.34	0.26	0	2.9	黄芪	COC1=C(C(=C(C=C1)C2CC3=C(C=C(C=C3)O)OC2)O)OC
MOL000098	quercetin	302.25	1.5	5	7	46.43	0.05	-0.77	0.28	0.38	14.4	黄芪，柴胡
MOL000239	Jaranol	314.31	2.09	2	6	50.83	0.61	-0.22	0.29	0.29	15.5	黄芪
MOL000398	isoflavanone	316.33	2.42	2	6	109.99	0.53	0.17	0.3	0	15.51	黄芪
MOL000378	7-O-methylisomucronulatol	316.38	3.38	1	5	74.69	1.08	0.84	0.3	0	2.98	黄芪
MOL000354	isorhamnetin	316.28	1.76	4	7	49.6	0.31	-0.54	0.31	0.32	14.34	黄芪，柴胡
MOL000380	(6aR,11aR)-9,10-dimethoxy-6a,11a-dihydro-6H-benzofurano[3,2-c]chromen-3-ol	300.33	2.64	1	5	64.26	0.93	0.55	0.42	0	8.49	黄芪
MOL000371	3,9-di-O-methylnissolin	314.36	2.89	0	5	53.74	1.18	0.63	0.48	0	9	黄芪
MOL000442	1,7-Dihydroxy-3,9-dimethoxy pterocarpene	314.31	3.11	2	6	39.05	0.89	-0.04	0.48	0	7.95	黄芪
MOL000439	isomucronulatol-7,2'-di-O-glucosiole	626.67	-0.68	8	15	49.28	-2.22	-3.36	0.62	0	0.93	黄芪
MOL000387	Bifendate	418.38	2.56	0	10	31.1	0.15	-0.06	0.67	0	17.96	黄芪
MOL000374	5'-hydroxyiso-muronulatol-2',5'-di-O-glucoside	642.67	-0.95	9	16	41.72	-2.47	-3.62	0.69	0	2.52	黄芪
MOL000433	FA	441.45	0.01	7	13	68.96	-1.5	-2.59	0.71	0	24.81	黄芪
MOL000296	hederagenin	414.79	8.08	1	1	36.91	1.32	0.96	0.75	0	5.35	黄芪
MOL000211	Mairin	456.78	6.52	2	3	55.38	0.73	0.22	0.78	0.26	8.87	黄芪
MOL000033	(3S,8S,9S,10R,13R,14S,17R)-10,13-dimethyl-17-[(2R,5S)-5-propan-2-yloctan-2-yl]-2,3,4,7,8,9,11,12,14,15,16,17-dodecahydro-1H-cyclopenta[a]phenanthren-3-ol	428.82	8.54	1	1	36.23	1.45	1.09	0.78	0	5.22	黄芪
MOL000379	9,10-dimethoxypterocarpan-3-O-β-D-glucoside	462.49	0.74	4	10	36.74	-0.63	-1.5	0.92	0	13.06	黄芪
MOL001645	Linoleyl acetate	308.56	6.85	0	2	42.1	1.36	1.08	0.2	0.21	7.48	柴胡
MOL002776	Baicalin	446.39	0.64	6	11	40.12	-0.85	-1.74	0.75	0.36	17.36	柴胡
MOL000449	Stigmasterol	412.77	7.64	1	1	43.83	1.44	1	0.76	0.22	5.57	柴胡，知母，升麻
MOL004598	3,5,6,7-tetramethoxy-2-(3,4,5-trimethoxyphenyl)chromone	432.46	2.54	0	9	31.97	0.75	0.08	0.59	0.13	15.54	柴胡
MOL004609	Areapillin	360.34	2.29	3	8	48.96	0.6	-0.29	0.41	0.16	16.52	柴胡
MOL013187	Cubebin	356.4	3.19	1	6	57.13	0.47	-0.41	0.64	0.31	12.4	柴胡
MOL004624	Longikaurin A	348.48	1.16	3	5	47.72	0.08	0.09	0.53	0.27	1.71	柴胡
MOL004628	Octalupine	264.41	-0.07	1	4	47.82	0.48	0.3	0.28	0.17	4.17	柴胡
MOL004644	Sainfuran	286.3	3.38	2	5	79.91	0.9	0.23	0.23	0.22	8.58	柴胡
MOL004648	Troxerutin	346.56	5.89	3	3	31.6	0.35	-0.38	0.28	0.3	4.36	柴胡
MOL004653	(+)-Anomalin	426.5	5.05	0	7	46.06	0.46	0	0.66	0.36	1.03	柴胡
MOL004702	saikosaponin c_qt	472.78	3.71	3	4	30.5	0.03	-0.85	0.63	0.2	6.12	柴胡
MOL004718	α-spinasterol	412.77	7.64	1	1	42.98	1.28	0.79	0.76	0.22	6.46	柴胡
MOL000490	petunidin	317.29	1.65	5	7	30.05	0.16	-0.64	0.31	0	1.21	柴胡
MOL001677	asperglaucide	444.57	4.02	2	6	58.02	0.28	-0.22	0.52	0.42	6.88	知母
MOL003773	Mangiferolic acid	442.75	6.47	2	3	36.16	0.66	-0.06	0.84	0.25	5.71	知母
MOL004373	Anhydroicaritin	368.41	3.88	3	6	45.41	0.72	0.01	0.44	0	15.01	知母
MOL004489	Anemarsaponin F_qt	432.71	3.92	2	4	60.06	0.43	-0.33	0.79	0.18	4.61	知母
MOL004492	Chrysanthemaxanthin	584.96	8.24	2	3	38.72	0.51	-0.98	0.58	0.3	17.47	知母
MOL004497	Hippeastrine	315.35	1.17	1	6	51.65	0.02	-0.49	0.62	0.32	8.09	知母
MOL004514	Timosaponin B III_qt	416.71	4.77	2	3	35.26	0.42	-0.47	0.87	0.2	4.32	知母
MOL004528	Icariin I	676.73	0.77	8	15	41.58	-2.06	-3.06	0.61	0.25	18.02	知母
MOL004540	Anemarsaponin C_qt	416.71	4.97	2	3	35.5	0.43	-0.46	0.87	0.2	3.98	知母
MOL004542	Anemarsaponin E_qt	448.76	4.53	2	4	30.67	0.34	-0.23	0.86	0.17	5.14	知母
MOL000483	(Z)-3-(4-hydroxy-3-methoxy-phenyl)-N-[2-(4-hydroxyphenyl)ethyl]acrylamide	313.38	2.86	3	5	118.35	0.51	-0.27	0.26	0	4.26	知母，升麻
MOL000546	diosgenin	414.69	4.63	1	3	80.88	0.82	0.27	0.81	0.19	4.14	知母
MOL000631	coumaroyltyramine	283.35	2.88	3	4	112.9	0.6	-0.22	0.2	0.41	5.6	知母
MOL001689	acacetin	284.28	2.59	2	5	34.97	0.67	-0.05	0.24	0.35	17.25	桔梗
MOL004355	Spinasterol	412.77	7.64	1	1	42.98	1.44	1.04	0.76	0.21	5.32	桔梗
MOL004580	cis-Dihydroquercetin	304.27	1.49	5	7	66.44	-0.34	-1.11	0.27	0.4	14.51	桔梗
MOL005996	2-O-methyl-3―O-β-D-glucopyranosyl platycogenate A	739.01	3.05	5	13	45.15	-1.46	-2.1	0.25	0.21	6.03	桔梗
MOL000006	luteolin	286.25	2.07	4	6	36.16	0.19	-0.84	0.25	0.39	15.94	桔梗
MOL006026	dimethyl 2-O-methyl-3-O-a-D-glucopyranosyl platycogenate A	739.01	1.54	6	13	39.21	-1.46	-2.19	0.25	0.23	5.04	桔梗
MOL006070	robinin	592.6	-0.18	7	14	39.84	-1.48	-2.36	0.71	0.3	16.67	桔梗
MOL011991	23-epi-26-deoxyactein_qt	470.76	4.11	1	4	47.64	0.69	0.14	0.35	0.24	8.51	升麻
MOL011999	24-epi-acerinol	486.76	3.97	2	5	31.31	0.44	0.09	0.42	0.23	8.76	升麻
MOL012011	25-o-acetylcimigenol-3-o-beta-d-glc(1-2)beta-d-xylopyranoside_qt	530.82	3.91	2	6	30.04	0.08	-0.64	0.32	0.26	8.95	升麻
MOL012023	7,8-didehydrocimigenol	486.76	3.28	3	5	36.79	0.14	-0.36	0.4	0.24	8.62	升麻
MOL012040	Norkhelloside	526.49	-2.11	7	14	31.31	-1.86	-2.9	0.84	0.2	15.17	升麻
MOL012052	Tuberosine A	343.41	2.84	3	6	102.67	0.69	-0.03	0.34	0.28	4.53	升麻
MOL012053	cimicifugic acid	372.4	2.37	3	7	83.02	-0.11	-1.25	0.45	0.32	7.39	升麻
MOL012055	cimicifugoside_qt	484.74	2.54	2	5	33.84	-0.08	-0.79	0.74	0.28	7.78	升麻
MOL012062	cimigenol	488.78	3.53	3	5	37.19	-0.16	-0.59	0.4	0.24	7.91	升麻
MOL012073	methylcimicifugoside_qt	556.81	3.21	1	7	30.19	0.37	-0.29	0.24	0.23	11.92	升麻
MOL012078	visamminol	276.31	1.76	2	5	50.01	0.41	-0.37	0.23	0.26	16.26	升麻
MOL012081	(20r,24r)-24,25-epoxy-3-beta-(beta-d-xylopyranosyloxy)-9,19-cyclolanost-7-ene-16,23-dione_qt	468.74	3.64	1	4	40.1	0.1	-0.46	0.76	0.3	7.39	升麻
MOL001924	paeoniflorin	480.51	-1.28	5	11	53.87	-1.47	-1.86	0.79	0.34	13.88	升麻
MOL001925	paeoniflorin_qt	318.35	0.46	2	6	68.18	-0.34	-0.73	0.4	0.39	8.81	升麻
MOL000359	sitosterol	414.79	8.08	1	1	36.91	1.32	0.87	0.75	0.22	5.37	升麻
