# Supplementary material for: Shengxian decoction suppresses malignant progression of lung adenocarcinoma by enhancing CD8+ T cell function via the FYN-PI3K/AKT axis
Source: Chin Med. 2026 Jul 6;21:179. doi: 10.1186/s13020-026-01442-9 (PMC13335393; doi:10.1186/s13020-026-01442-9)
Supplement: Supplementary file 3 — Supplementary material 3. [file 13020_2026_1442_MOESM3_ESM.xlsx]

## Sheet: Sheet1
id.exposure	id.outcome	outcome	exposure	method	nsnp	b	se	pval	lo_ci	up_ci	or	or_lci95	or_uci95
01f6j7	LecIsx	Lung adenocarcinoma	PLEK2	Inverse variance weighted	13	0.0366604	0.0375622	0.0329069	-0.0369616	0.110282	1.03734	0.963713	1.11659
01M2M4	LecIsx	Lung adenocarcinoma	HSD17B11	Inverse variance weighted	5	0.0020732	0.0350622	0.0195285	-0.0666487	0.0707951	1.00208	0.935524	1.07336
01v0hC	LecIsx	Lung adenocarcinoma	DCXR	Inverse variance weighted	4	0.00826661	0.0626549	0.0289527	-0.114537	0.13107	1.0083	0.891779	1.14005
0732Ao	LecIsx	Lung adenocarcinoma	ELOVL5	Inverse variance weighted	3	0.054152	0.0687709	0.0430325	-0.0806389	0.188943	1.05565	0.922527	1.20797
077BqC	LecIsx	Lung adenocarcinoma	PNOC	Inverse variance weighted	3	0.116554	0.211072	0.0380809	-0.297146	0.530255	1.12362	0.742935	1.69937
07NvLT	LecIsx	Lung adenocarcinoma	SLC44A1	Inverse variance weighted	3	0.019163	0.0960079	0.0217946	-0.169012	0.207339	1.01935	0.844498	1.2304
0asZNf	LecIsx	Lung adenocarcinoma	LRFN4	Inverse variance weighted	2	0.0141887	0.115061	0.0198586	-0.211332	0.239709	1.01429	0.809506	1.27088
0bs10h	LecIsx	Lung adenocarcinoma	BPGM	Inverse variance weighted	6	0.0999992	0.0544718	0.0263878	-0.00676559	0.206764	1.10517	0.993257	1.22969
0Clt3g	LecIsx	Lung adenocarcinoma	ENDOG	Inverse variance weighted	5	0.0121334	0.0321581	0.00705461	-0.0508964	0.0751632	1.01221	0.950377	1.07806
0cMGEH	LecIsx	Lung adenocarcinoma	NFKBIZ	Inverse variance weighted	5	0.0357456	0.0448427	0.0402574	-0.052146	0.123637	1.03639	0.94919	1.13161
0cVDgI	LecIsx	Lung adenocarcinoma	NBR2	Inverse variance weighted	2	0.182441	0.300397	0.0436299	-0.406337	0.771218	1.20014	0.666086	2.1624
0Cx0sD	LecIsx	Lung adenocarcinoma	KCNK13	Inverse variance weighted	3	0.0392613	0.0429444	0.0365935	-0.0449098	0.123432	1.04004	0.956084	1.13137
0dxi0V	LecIsx	Lung adenocarcinoma	IL6ST	Inverse variance weighted	4	0.0043399	0.0850658	0.0193111	-0.162389	0.171069	1.00435	0.85011	1.18657
0EJBb5	LecIsx	Lung adenocarcinoma	PLAAT1	Inverse variance weighted	3	0.112309	0.0746708	0.0132675	-0.0340459	0.258664	1.11886	0.966527	1.2952
0FFwRY	LecIsx	Lung adenocarcinoma	SLC22A23	Inverse variance weighted	2	0.379058	0.172134	0.0276576	0.0416752	0.71644	1.46091	1.04256	2.04713
0FSMar	LecIsx	Lung adenocarcinoma	MYO5C	Inverse variance weighted	3	0.026789	0.0398602	0.0450157	-0.0513369	0.104915	1.02715	0.949959	1.11062
0g4pLT	LecIsx	Lung adenocarcinoma	NR1D2	Inverse variance weighted	3	0.0347664	0.121499	0.0374767	-0.203372	0.272905	1.03538	0.815974	1.31378
0g7FYL	LecIsx	Lung adenocarcinoma	LAG3	Inverse variance weighted	2	0.250542	0.139679	0.0428613	-0.0232288	0.524313	1.28472	0.977039	1.6893
0iDRIM	LecIsx	Lung adenocarcinoma	MFSD6	Inverse variance weighted	3	0.0417462	0.0427793	0.0391378	-0.0421011	0.125594	1.04263	0.958773	1.13382
0IGvtu	LecIsx	Lung adenocarcinoma	PLXNC1	Inverse variance weighted	2	0.0953038	0.137218	0.0483417	-0.173643	0.364251	1.09999	0.840597	1.43944
0kioh4	LecIsx	Lung adenocarcinoma	TRAV8-1	Inverse variance weighted	2	0.0864539	0.112184	0.0440917	-0.133426	0.306334	1.0903	0.875092	1.35844
0klk7J	LecIsx	Lung adenocarcinoma	CAMTA2	Inverse variance weighted	3	0.0242101	0.0975616	0.0180407	-0.167011	0.215431	1.02451	0.846191	1.2404
0llE7X	LecIsx	Lung adenocarcinoma	RMI2	Inverse variance weighted	4	0.00303278	0.0698242	0.0193551	-0.133823	0.139888	1.00304	0.874745	1.15015
0LMndS	LecIsx	Lung adenocarcinoma	DGLUCY	Inverse variance weighted	6	0.0256901	0.0306911	0.0240621	-0.0344645	0.0858447	1.02602	0.966123	1.08964
0lR4nb	LecIsx	Lung adenocarcinoma	PAAF1	Inverse variance weighted	5	0.0443937	0.0407757	0.0276736	-0.0355267	0.124314	1.04539	0.965097	1.13237
0m01qv	LecIsx	Lung adenocarcinoma	NEXN	Inverse variance weighted	6	0.0113827	0.0424846	0.0288757	-0.0718871	0.0946524	1.01145	0.930636	1.09928
0Mri7y	LecIsx	Lung adenocarcinoma	LDAH	Inverse variance weighted	5	0.00043745	0.032932	0.0484017	-0.0641093	0.0649842	1.00044	0.937903	1.06714
0Niswo	LecIsx	Lung adenocarcinoma	SPATA2L	Inverse variance weighted	3	0.00102242	0.0528266	0.0345585	-0.102518	0.104563	1.00102	0.902562	1.11022
0nlg8C	LecIsx	Lung adenocarcinoma	LSM7	Inverse variance weighted	4	0.0596017	0.045997	0.0150537	-0.0305525	0.149756	1.06141	0.96991	1.16155
0NypcK	LecIsx	Lung adenocarcinoma	IKZF3	Inverse variance weighted	4	0.0477144	0.0373018	0.0208467	-0.0253972	0.120826	1.04887	0.974923	1.12843
0P0jFL	LecIsx	Lung adenocarcinoma	COL26A1	Inverse variance weighted	4	0.0858813	0.09795	0.0380603	-0.106101	0.277863	1.08968	0.899334	1.32031
0p25CN	LecIsx	Lung adenocarcinoma	BMP8A	Inverse variance weighted	3	0.0345274	0.058004	0.04567	-0.0791604	0.148215	1.03513	0.923892	1.15976
0PbuAj	LecIsx	Lung adenocarcinoma	SEPTIN7P2	Inverse variance weighted	3	0.0287143	0.0312624	0.0358607	-0.03256	0.0899887	1.02913	0.967964	1.09416
0qNejD	LecIsx	Lung adenocarcinoma	LYSMD4	Inverse variance weighted	3	0.0323712	0.0428874	0.0450371	-0.051688	0.11643	1.0329	0.949625	1.12348
0SC7PM	LecIsx	Lung adenocarcinoma	WDR81	Inverse variance weighted	3	0.0537239	0.0459322	0.0242147	-0.0363031	0.143751	1.05519	0.964348	1.1546
0tkBRo	LecIsx	Lung adenocarcinoma	CERS5	Inverse variance weighted	5	0.00486226	0.0668332	0.0194204	-0.126131	0.135855	1.00487	0.8815	1.14552
0wFg6Z	LecIsx	Lung adenocarcinoma	ALAD	Inverse variance weighted	4	0.0498326	0.074931	0.0260202	-0.0970321	0.196697	1.0511	0.907527	1.21738
0wm9Aj	LecIsx	Lung adenocarcinoma	NCF1	Inverse variance weighted	7	0.0321085	0.0467459	0.0491632	-0.0595135	0.12373	1.03263	0.942223	1.13171
0ZArNG	LecIsx	Lung adenocarcinoma	TPR	Inverse variance weighted	4	0.0641482	0.105967	0.0344939	-0.143547	0.271843	1.06625	0.86628	1.31238
0ZNf8Q	LecIsx	Lung adenocarcinoma	BLK	Inverse variance weighted	5	0.0236666	0.0547973	0.025818	-0.083736	0.131069	1.02395	0.919674	1.14005
12stFU	LecIsx	Lung adenocarcinoma	NCAM1	Inverse variance weighted	5	0.0646814	0.0402209	0.0107809	-0.0141514	0.143514	1.06682	0.985948	1.15432
17JqFf	LecIsx	Lung adenocarcinoma	GRAP	Inverse variance weighted	3	0.078284	0.0424227	0.0349893	-0.00486454	0.161433	1.08143	0.995147	1.17519
17LC8a	LecIsx	Lung adenocarcinoma	GBP3	Inverse variance weighted	9	0.0321264	0.0279995	0.0252195	-0.0227526	0.0870053	1.03265	0.977504	1.0909
1bf3CN	LecIsx	Lung adenocarcinoma	TOMM7	Inverse variance weighted	3	0.0727925	0.0423102	0.035351	-0.0101355	0.15572	1.07551	0.989916	1.1685
1cgK99	LecIsx	Lung adenocarcinoma	ZFP82	Inverse variance weighted	5	0.0698184	0.0369871	0.0390742	-0.00267635	0.142313	1.07231	0.997327	1.15294
1CQT0i	LecIsx	Lung adenocarcinoma	ANXA5	Inverse variance weighted	15	0.0100401	0.0332191	0.0262469	-0.0550693	0.0751495	1.01009	0.94642	1.07805
1dN0ja	LecIsx	Lung adenocarcinoma	ITGB3	Inverse variance weighted	9	0.0204171	0.0271643	0.0452282	-0.0328249	0.073659	1.02063	0.967708	1.07644
1DNYZp	LecIsx	Lung adenocarcinoma	UBE2Q2	Inverse variance weighted	3	0.0311233	0.0699758	0.0156484	-0.106029	0.168276	1.03161	0.899398	1.18326
1ETU3b	LecIsx	Lung adenocarcinoma	NAGA	Inverse variance weighted	4	0.0396591	0.0410845	0.0334391	-0.0408665	0.120185	1.04046	0.959957	1.12771
1eWNgp	LecIsx	Lung adenocarcinoma	FBXO41	Inverse variance weighted	3	0.047831	0.0708569	0.0499653	-0.0910484	0.186711	1.04899	0.912973	1.20528
1fh1z9	LecIsx	Lung adenocarcinoma	RMI1	Inverse variance weighted	5	0.0250834	0.051433	0.0357693	-0.0757253	0.125892	1.0254	0.927071	1.13416
1FwYLP	LecIsx	Lung adenocarcinoma	TBC1D22B	Inverse variance weighted	5	0.0492836	0.0707067	0.0485794	-0.0893016	0.187869	1.05052	0.91457	1.20668
1GT2yA	LecIsx	Lung adenocarcinoma	JUND	Inverse variance weighted	2	0.0992819	0.233951	0.0112955	-0.359262	0.557826	1.10438	0.698192	1.74687
1Jj8R4	LecIsx	Lung adenocarcinoma	OXR1	Inverse variance weighted	2	0.247077	0.231738	0.0286376	-0.20713	0.701284	1.28028	0.812914	2.01634
1luWXq	LecIsx	Lung adenocarcinoma	ZYX	Inverse variance weighted	5	0.0518405	0.0358554	0.0182268	-0.018436	0.122117	1.05321	0.981733	1.12989
1MWIRE	LecIsx	Lung adenocarcinoma	ASCC3	Inverse variance weighted	2	0.0203475	0.0642995	0.0151665	-0.10568	0.146375	1.02056	0.899713	1.15763
1n9N3r	LecIsx	Lung adenocarcinoma	MDM2	Inverse variance weighted	4	0.0109748	0.0423067	0.0295182	-0.0719463	0.0938959	1.01104	0.930581	1.09845
1P2jiB	LecIsx	Lung adenocarcinoma	TBXA2R	Inverse variance weighted	3	0.0471923	0.0808646	0.0159492	-0.111302	0.205687	1.04832	0.894668	1.22837
1PAKLa	LecIsx	Lung adenocarcinoma	TRAF3	Inverse variance weighted	5	0.07285	0.0543662	0.01803	-0.0337078	0.179408	1.07557	0.966854	1.19651
1pQ48e	LecIsx	Lung adenocarcinoma	RTKN2	Inverse variance weighted	6	0.0301674	0.0365135	0.0408694	-0.0413992	0.101734	1.03063	0.959446	1.10709
1qPrd0	LecIsx	Lung adenocarcinoma	RSU1	Inverse variance weighted	6	0.0299388	0.0397191	0.0450991	-0.0479106	0.107788	1.03039	0.953219	1.11381
1rr27i	LecIsx	Lung adenocarcinoma	CARMIL3	Inverse variance weighted	2	0.103566	0.0886241	0.0242647	-0.070137	0.277269	1.10912	0.932266	1.31952
1sqctY	LecIsx	Lung adenocarcinoma	GZMB	Inverse variance weighted	3	0.0507745	0.0445526	0.0244312	-0.0365486	0.138098	1.05209	0.964111	1.14809
1UBHsg	LecIsx	Lung adenocarcinoma	SMIM5	Inverse variance weighted	5	0.0791061	0.0893349	0.0375887	-0.0959903	0.254202	1.08232	0.908473	1.28943
1Uhxq9	LecIsx	Lung adenocarcinoma	TNF	Inverse variance weighted	2	0.0198445	0.0694017	0.0174927	-0.116183	0.155872	1.02004	0.890312	1.16868
1uQKkn	LecIsx	Lung adenocarcinoma	EML6	Inverse variance weighted	2	0.0599743	0.0450815	0.0183402	-0.0283855	0.148334	1.06181	0.972014	1.1599
1Va61o	LecIsx	Lung adenocarcinoma	TOR1A	Inverse variance weighted	4	0.038604	0.035154	0.0271436	-0.0302978	0.107506	1.03936	0.970157	1.1135
1w79hK	LecIsx	Lung adenocarcinoma	PSTPIP1	Inverse variance weighted	6	0.00580806	0.0366272	0.0174006	-0.0659813	0.0775974	1.00582	0.936148	1.08069
1x7FDq	LecIsx	Lung adenocarcinoma	GARS1-DT	Inverse variance weighted	3	0.0176314	0.043283	0.0168379	-0.0672032	0.102466	1.01779	0.935005	1.1079
1x8uCE	LecIsx	Lung adenocarcinoma	DNAH1	Inverse variance weighted	3	0.0301564	0.0912343	0.0409934	-0.148663	0.208976	1.03062	0.86186	1.23242
1y7ZGj	LecIsx	Lung adenocarcinoma	TRERF1	Inverse variance weighted	6	0.0178167	0.0425805	0.0167567	-0.0656411	0.101274	1.01798	0.936467	1.10658
1YzBch	LecIsx	Lung adenocarcinoma	CETP	Inverse variance weighted	5	0.0374633	0.0481407	0.0364482	-0.0568925	0.131819	1.03817	0.944696	1.1409
1YzJSN	LecIsx	Lung adenocarcinoma	CMSS1	Inverse variance weighted	3	0.00334285	0.0404495	0.034136	-0.0759381	0.0826238	1.00335	0.926874	1.08613
1za0pU	LecIsx	Lung adenocarcinoma	CCR4	Inverse variance weighted	3	0.118007	0.106342	0.0271314	-0.0904232	0.326437	1.12525	0.913544	1.38602
1Zk80J	LecIsx	Lung adenocarcinoma	C6orf163	Inverse variance weighted	3	0.0722331	0.0593396	0.0223464	-0.0440725	0.188539	1.07491	0.956885	1.20748
1zvM6z	LecIsx	Lung adenocarcinoma	TRIM64B	Inverse variance weighted	3	0.017133	0.0480187	0.0212429	-0.0769836	0.11125	1.01728	0.925905	1.11767
22AyaV	LecIsx	Lung adenocarcinoma	DCTD	Inverse variance weighted	4	0.00328674	0.0686705	0.0196826	-0.131307	0.137881	1.00329	0.876948	1.14784
29rFEI	LecIsx	Lung adenocarcinoma	LAPTM4B	Inverse variance weighted	3	0.00654898	0.0576726	0.0159108	-0.106489	0.119587	1.00657	0.898985	1.12703
2A0esn	LecIsx	Lung adenocarcinoma	ANPEP	Inverse variance weighted	8	0.0015196	0.0188614	0.0235787	-0.0354488	0.038488	1.00152	0.965172	1.03924
2aH2kZ	LecIsx	Lung adenocarcinoma	PLIN3	Inverse variance weighted	3	0.0428977	0.083607	0.0178902	-0.120972	0.206767	1.04383	0.886059	1.2297
2b2SSr	LecIsx	Lung adenocarcinoma	USB1	Inverse variance weighted	3	0.156455	0.152437	0.0304723	-0.142322	0.455232	1.16936	0.867342	1.57654
2cUVuM	LecIsx	Lung adenocarcinoma	NDUFA12	Inverse variance weighted	5	0.0162075	0.354664	0.0347684	-0.0533066	0.0857216	1.01634	0.948089	1.0895
2DomHa	LecIsx	Lung adenocarcinoma	CD9	Inverse variance weighted	6	0.00632015	0.0243898	0.0179553	-0.0414838	0.0541241	1.00634	0.959365	1.05562
2edw2J	LecIsx	Lung adenocarcinoma	POLR1HASP	Inverse variance weighted	2	0.0863836	0.499922	0.0439986	-0.0116011	0.184368	1.09022	0.988466	1.20246
2eU891	LecIsx	Lung adenocarcinoma	BNIP3L	Inverse variance weighted	3	0.0102016	0.202451	0.0195981	-0.386602	0.407006	1.01025	0.679361	1.50231
2EUURu	LecIsx	Lung adenocarcinoma	GNLY	Inverse variance weighted	9	0.00136519	0.0523579	0.0191982	-0.101256	0.103987	1.00137	0.903701	1.10959
2f71Qx	LecIsx	Lung adenocarcinoma	REC8	Inverse variance weighted	2	0.0391857	0.24019	0.0384044	-0.431587	0.509958	1.03996	0.649478	1.66522
2HYzHt	LecIsx	Lung adenocarcinoma	CAPN11	Inverse variance weighted	5	0.0211501	0.0382436	0.0280238	-0.0538073	0.0961076	1.02138	0.947615	1.10088
2i8K72	LecIsx	Lung adenocarcinoma	C9orf78	Inverse variance weighted	13	0.00921636	0.0411739	0.0182282	-0.0714844	0.0899171	1.00926	0.931011	1.09408
2I8P2Y	LecIsx	Lung adenocarcinoma	MED16	Inverse variance weighted	2	0.0684542	0.0534379	0.0200192	-0.0362841	0.173192	1.07085	0.964366	1.18909
2KTGnA	LecIsx	Lung adenocarcinoma	FHIP2A	Inverse variance weighted	3	0.0257224	0.045214	0.0194222	-0.0628971	0.114342	1.02606	0.93904	1.12114
2ktzRh	LecIsx	Lung adenocarcinoma	STAP1	Inverse variance weighted	4	0.0263029	0.075496	0.027539	-0.121669	0.174275	1.02665	0.885441	1.19038
2Kv1c8	LecIsx	Lung adenocarcinoma	LINC01772	Inverse variance weighted	3	0.0348566	0.0524438	0.015063	-0.0679333	0.137646	1.03547	0.934323	1.14757
2KYXxi	LecIsx	Lung adenocarcinoma	DYRK4	Inverse variance weighted	3	0.084542	0.0509354	0.0169569	-0.0152914	0.184375	1.08822	0.984825	1.20247
2LzyZ0	LecIsx	Lung adenocarcinoma	RGS9	Inverse variance weighted	3	0.0444637	0.127085	0.0274342	-0.204624	0.293551	1.04547	0.814954	1.34118
2m0NGT	LecIsx	Lung adenocarcinoma	CALML4	Inverse variance weighted	3	0.0235057	0.0391332	0.0248067	-0.0531953	0.100207	1.02378	0.948195	1.1054
2oetnH	LecIsx	Lung adenocarcinoma	RPS9	Inverse variance weighted	4	0.00848307	0.0339178	0.0180246	-0.0579957	0.0749619	1.00852	0.943654	1.07784
2ORRjB	LecIsx	Lung adenocarcinoma	SNX11	Inverse variance weighted	5	0.0298068	0.0275227	0.0278812	-0.0241376	0.0837512	1.03026	0.976151	1.08736
2pIRIs	LecIsx	Lung adenocarcinoma	CKAP4	Inverse variance weighted	5	0.0516482	0.0439496	0.0399274	-0.034493	0.137789	1.05301	0.966095	1.14773
2qFERT	LecIsx	Lung adenocarcinoma	GPR55	Inverse variance weighted	4	0.117104	0.10565	0.0267683	-0.08997	0.324178	1.12424	0.913959	1.38289
2r69BS	LecIsx	Lung adenocarcinoma	NDST2	Inverse variance weighted	2	0.147481	0.165931	0.0341052	-0.177744	0.472707	1.15891	0.837157	1.60433
2sHYfA	LecIsx	Lung adenocarcinoma	CYP2U1	Inverse variance weighted	2	0.24893	0.190867	0.0192163	-0.125169	0.62303	1.28265	0.882348	1.86457
2sPeVf	LecIsx	Lung adenocarcinoma	PKD1P2	Inverse variance weighted	2	0.10299	0.0806372	0.0215291	-0.0550585	0.261039	1.10848	0.94643	1.29828
2sTbTt	LecIsx	Lung adenocarcinoma	ITM2C	Inverse variance weighted	6	0.0430178	0.409696	0.0293721	-0.0372826	0.123318	1.04396	0.963404	1.13124
2TDSLo	LecIsx	Lung adenocarcinoma	MYO7A	Inverse variance weighted	4	0.0466857	0.0540428	0.0387662	-0.0592382	0.15261	1.04779	0.942482	1.16487
2tI5eP	LecIsx	Lung adenocarcinoma	CD226	Inverse variance weighted	4	0.037748	0.326767	0.0248011	-0.0262984	0.101794	1.03847	0.974044	1.10716
2U9h1k	LecIsx	Lung adenocarcinoma	MT1F	Inverse variance weighted	6	0.0574597	0.0313677	0.0169794	-0.00402094	0.11894	1.05914	0.995987	1.1263
2Ujdty	LecIsx	Lung adenocarcinoma	TEFM	Inverse variance weighted	5	0.0374454	0.0581495	0.0196079	-0.0765276	0.151418	1.03816	0.926327	1.16348
2xiYEu	LecIsx	Lung adenocarcinoma	CRACR2B	Inverse variance weighted	5	0.0469555	0.0393579	0.0232842	-0.030186	0.124097	1.04808	0.970265	1.13213
2yvrgv	LecIsx	Lung adenocarcinoma	SELENBP1	Inverse variance weighted	10	0.0953532	0.0743871	0.0199895	-0.0504455	0.241152	1.10005	0.950806	1.27271
2z5F3P	LecIsx	Lung adenocarcinoma	NRDC	Inverse variance weighted	5	0.0162049	0.0401035	0.0368616	-0.062398	0.0948079	1.01634	0.939509	1.09945
2ZaKV7	LecIsx	Lung adenocarcinoma	ZNF175	Inverse variance weighted	4	0.0221272	0.0364177	0.0243456	-0.0492514	0.0935058	1.02237	0.951942	1.09802
2zZaYD	LecIsx	Lung adenocarcinoma	SIRPG	Inverse variance weighted	3	0.0443697	0.036229	0.0222687	-0.0266391	0.115378	1.04537	0.973713	1.1223
30wOho	LecIsx	Lung adenocarcinoma	RAB40C	Inverse variance weighted	2	0.0195989	0.0449332	0.0262707	-0.0684702	0.107668	1.01979	0.933821	1.11368
327O08	LecIsx	Lung adenocarcinoma	EPN1	Inverse variance weighted	3	0.0646078	0.195551	0.0274111	-0.318673	0.447888	1.06674	0.727113	1.565
33DfCD	LecIsx	Lung adenocarcinoma	ZNF260	Inverse variance weighted	4	0.0809385	0.0595997	0.0174453	-0.035877	0.197754	1.0843	0.964759	1.21866
349K6N	LecIsx	Lung adenocarcinoma	SWAP70	Inverse variance weighted	3	0.00202933	0.0584365	0.0297297	-0.112506	0.116565	1.00203	0.893592	1.12363
34C1uV	LecIsx	Lung adenocarcinoma	CD163L1	Inverse variance weighted	2	0.0313581	0.0168387	0.0146566	-0.102681	0.165397	1.03185	0.902415	1.17986
34XhUT	LecIsx	Lung adenocarcinoma	NCKAP1	Inverse variance weighted	5	0.00238637	0.0576427	0.0266776	-0.110593	0.115366	1.00239	0.895303	1.12228
39uUJI	LecIsx	Lung adenocarcinoma	CBX4	Inverse variance weighted	2	0.00417294	0.0653719	0.0491025	-0.123956	0.132302	1.00418	0.883419	1.14145
3bpfmL	LecIsx	Lung adenocarcinoma	ELOVL4	Inverse variance weighted	7	0.140938	0.0782242	0.031589	-0.0123811	0.294258	1.15135	0.987695	1.34213
3Cgzh5	LecIsx	Lung adenocarcinoma	TRBV7-6	Inverse variance weighted	3	0.0827712	0.0974871	0.0395855	-0.108304	0.273846	1.08629	0.897355	1.31501
3DhK8L	LecIsx	Lung adenocarcinoma	TNFRSF21	Inverse variance weighted	7	0.0467021	0.0741234	0.0328656	-0.0985798	0.191984	1.04781	0.906123	1.21165
3dLwHS	LecIsx	Lung adenocarcinoma	MLKL	Inverse variance weighted	3	0.00306972	0.0405215	0.0396138	-0.0763525	0.0824919	1.00307	0.92649	1.08599
3duqYH	LecIsx	Lung adenocarcinoma	SRP14	Inverse variance weighted	5	0.0429891	0.0368273	0.0243082	-0.0291923	0.115171	1.04393	0.97123	1.12206
3FMwxt	LecIsx	Lung adenocarcinoma	ST6GALNAC1	Inverse variance weighted	3	0.00907248	0.0675795	0.0192058	-0.123383	0.141528	1.00911	0.883925	1.15203
3FYxHV	LecIsx	Lung adenocarcinoma	BCKDK	Inverse variance weighted	5	0.0195701	0.0433847	0.0119305	-0.065464	0.104604	1.01976	0.936633	1.11027
3g8l8H	LecIsx	Lung adenocarcinoma	CFL2	Inverse variance weighted	4	0.0117974	0.0364041	0.0245884	-0.0595546	0.0831494	1.01187	0.942184	1.0867
3gh0Os	LecIsx	Lung adenocarcinoma	AZIN1	Inverse variance weighted	4	0.0410222	0.0415007	0.0322923	-0.0403192	0.122364	1.04188	0.960483	1.13017
3GLHct	LecIsx	Lung adenocarcinoma	STAT6	Inverse variance weighted	6	0.0324581	0.0355426	0.0311277	-0.0372053	0.102122	1.03299	0.963478	1.10752
3GRzfI	LecIsx	Lung adenocarcinoma	CLMN	Inverse variance weighted	3	0.030884	0.0377963	0.0413862	-0.0431967	0.104965	1.03137	0.957723	1.11067
3hTXAt	LecIsx	Lung adenocarcinoma	NCSTN	Inverse variance weighted	5	0.0274821	0.0299202	0.0383491	-0.0311614	0.0861256	1.02786	0.969319	1.08994
3jvWwM	LecIsx	Lung adenocarcinoma	PDGFRB	Inverse variance weighted	3	0.029042	0.121382	0.0109038	-0.208867	0.266951	1.02947	0.811503	1.30598
3KX66S	LecIsx	Lung adenocarcinoma	TSPOAP1	Inverse variance weighted	3	0.0894461	0.0815126	0.0149772	-0.0703186	0.249211	1.09357	0.932097	1.28301
3LnwXN	LecIsx	Lung adenocarcinoma	SYNGR1	Inverse variance weighted	5	0.00870227	0.0322348	0.0187175	-0.054478	0.0718826	1.00874	0.946979	1.07453
3MaxFf	LecIsx	Lung adenocarcinoma	SLK	Inverse variance weighted	6	0.053418	0.0836488	0.0230838	-0.110534	0.21737	1.05487	0.895356	1.2428
3Nrj0n	LecIsx	Lung adenocarcinoma	PLCL2	Inverse variance weighted	5	0.00904161	0.0560968	0.0371953	-0.100908	0.118991	1.00908	0.904016	1.12636
3OpaYm	LecIsx	Lung adenocarcinoma	KNSTRN	Inverse variance weighted	3	0.00406847	0.0364938	0.0192325	-0.0674593	0.0755963	1.00408	0.934766	1.07853
3Rf3Ru	LecIsx	Lung adenocarcinoma	PIK3IP1	Inverse variance weighted	3	0.00660156	0.0313647	0.0332952	-0.0548733	0.0680765	1.00662	0.946605	1.07045
3tiwI3	LecIsx	Lung adenocarcinoma	KIAA0930	Inverse variance weighted	2	0.17912	0.122524	0.0143765	-0.0610276	0.419267	1.19616	0.940797	1.52085
3TjPvw	LecIsx	Lung adenocarcinoma	TBC1D14	Inverse variance weighted	2	0.0595925	0.123909	0.0130561	-0.183269	0.302454	1.0614	0.832544	1.35318
3UbYqM	LecIsx	Lung adenocarcinoma	LINC00989	Inverse variance weighted	3	0.0398317	0.0357302	0.0269402	-0.0301995	0.109863	1.04064	0.970252	1.11613
3UifAu	LecIsx	Lung adenocarcinoma	PLXNB2	Inverse variance weighted	4	0.00260236	0.051405	0.0156246	-0.0981515	0.103356	1.00261	0.906512	1.10889
3UmlPA	LecIsx	Lung adenocarcinoma	ST6GALNAC2	Inverse variance weighted	5	0.0313144	0.0321463	0.0299964	-0.0316924	0.0943213	1.03181	0.968805	1.09891
3V0oYC	LecIsx	Lung adenocarcinoma	TSPAN9	Inverse variance weighted	14	0.00729693	0.0247667	0.0162793	-0.0412459	0.0558397	1.00732	0.959593	1.05743
3Vew5q	LecIsx	Lung adenocarcinoma	LILRA6	Inverse variance weighted	3	0.00342541	0.0608669	0.0155211	-0.115874	0.122725	1.00343	0.890588	1.13057
3W4sCk	LecIsx	Lung adenocarcinoma	TNFRSF4	Inverse variance weighted	4	0.000201073	0.0544756	0.0175496	-0.106571	0.106973	1.0002	0.898911	1.1129
3WCm5r	LecIsx	Lung adenocarcinoma	HLA-B	Inverse variance weighted	3	0.00136253	0.0779814	0.0160596	-0.151481	0.154206	1.00136	0.859434	1.16673
3WvHFC	LecIsx	Lung adenocarcinoma	NPIPB2	Inverse variance weighted	2	0.0308443	0.0427391	0.0470489	-0.0529244	0.114613	1.03132	0.948452	1.12144
3Xoo11	LecIsx	Lung adenocarcinoma	TMEM80	Inverse variance weighted	2	0.101231	0.0441652	0.0218999	0.0146672	0.187795	1.10653	1.01478	1.20659
3Y3G0N	LecIsx	Lung adenocarcinoma	HACD1	Inverse variance weighted	4	0.00502184	0.0739426	0.0358529	-0.139906	0.149949	1.00503	0.86944	1.16178
3youAe	LecIsx	Lung adenocarcinoma	RNF185	Inverse variance weighted	6	0.0111028	0.04333	0.0377666	-0.0738239	0.0960295	1.01116	0.928835	1.10079
3yW7B3	LecIsx	Lung adenocarcinoma	MT1X	Inverse variance weighted	3	0.088787	0.0563883	0.0453568	-0.021734	0.199308	1.09285	0.9785	1.22056
47x7Yz	LecIsx	Lung adenocarcinoma	PTGIR	Inverse variance weighted	3	0.0465835	0.0480572	0.0423778	-0.0476085	0.140776	1.04769	0.953507	1.15117
4aLhcJ	LecIsx	Lung adenocarcinoma	PLEKHA5	Inverse variance weighted	4	0.060458	0.0387424	0.0386386	-0.0154771	0.136393	1.06232	0.984642	1.14613
4bzstA	LecIsx	Lung adenocarcinoma	ENGASE	Inverse variance weighted	6	0.013014	0.0294669	0.0387428	-0.044741	0.0707691	1.0131	0.956245	1.07333
4chmRJ	LecIsx	Lung adenocarcinoma	COQ8A	Inverse variance weighted	6	9.32649e-05	0.0339281	0.0478067	-0.0664058	0.0665923	1.00009	0.935751	1.06886
4cMXKN	LecIsx	Lung adenocarcinoma	GGCX	Inverse variance weighted	3	0.0344871	0.0378873	0.0326886	-0.0397721	0.108746	1.03509	0.961008	1.11488
4cyBFD	LecIsx	Lung adenocarcinoma	PRRG4	Inverse variance weighted	4	0.0468124	0.0390792	0.0230962	-0.0297829	0.123408	1.04793	0.970656	1.13135
4dcCdv	LecIsx	Lung adenocarcinoma	PCBP3	Inverse variance weighted	4	0.0635029	0.0481356	0.0180857	-0.0308429	0.157849	1.06556	0.969628	1.17099
4eGtwx	LecIsx	Lung adenocarcinoma	NDUFA7	Inverse variance weighted	3	0.0813536	0.0454949	0.0137451	-0.00781641	0.170524	1.08475	0.992214	1.18593
4FjHEy	LecIsx	Lung adenocarcinoma	LSMEM1	Inverse variance weighted	3	0.0259947	0.0352296	0.040596	-0.0430553	0.0950447	1.02634	0.957858	1.09971
4FocNg	LecIsx	Lung adenocarcinoma	CAPG	Inverse variance weighted	4	0.0397366	0.0511359	0.0437125	-0.0604897	0.139963	1.04054	0.941303	1.15023
4FWRmy	LecIsx	Lung adenocarcinoma	CCDC3	Inverse variance weighted	4	0.0419957	0.0343459	0.0214325	-0.0253223	0.109314	1.04289	0.974996	1.11551
4gKHnE	LecIsx	Lung adenocarcinoma	SLCO3A1	Inverse variance weighted	4	0.0335789	0.0281084	0.0322348	-0.0215135	0.0886713	1.03415	0.978716	1.09272
4hn0ZT	LecIsx	Lung adenocarcinoma	LINC01259	Inverse variance weighted	3	0.0348119	0.0707589	0.0227339	-0.103876	0.173499	1.03542	0.901337	1.18946
4j7s5K	LecIsx	Lung adenocarcinoma	FCAR	Inverse variance weighted	6	0.0447944	0.0613935	0.045618	-0.0755369	0.165126	1.04581	0.927245	1.17954
4jJdVY	LecIsx	Lung adenocarcinoma	MAP3K8	Inverse variance weighted	2	0.0793194	0.0873242	0.0337025	-0.091836	0.250475	1.08255	0.912255	1.28464
4kbAl9	LecIsx	Lung adenocarcinoma	OLFM4	Inverse variance weighted	12	0.0470659	0.0427829	0.021284	-0.0367886	0.13092	1.04819	0.96388	1.13988
4kPm2s	LecIsx	Lung adenocarcinoma	SEC14L5	Inverse variance weighted	10	0.00542275	0.0245824	0.0254079	-0.0427588	0.0536043	1.00544	0.958143	1.05507
4kWeTE	LecIsx	Lung adenocarcinoma	ZNF100	Inverse variance weighted	5	0.0669424	0.0353323	0.0281383	-0.00230883	0.136194	1.06923	0.997694	1.1459
4LJX8h	LecIsx	Lung adenocarcinoma	CYBRD1	Inverse variance weighted	8	0.0239648	0.0362063	0.00803855	-0.0469996	0.0949292	1.02425	0.954088	1.09958
4MC0DK	LecIsx	Lung adenocarcinoma	PRKCQ-AS1	Inverse variance weighted	3	0.032988	0.0402278	0.0121992	-0.0458585	0.111835	1.03354	0.955177	1.11833
4MxN6g	LecIsx	Lung adenocarcinoma	PMS2	Inverse variance weighted	3	0.0432217	0.0756534	0.0168791	-0.105059	0.191502	1.04417	0.900271	1.21107
4mYyMF	LecIsx	Lung adenocarcinoma	FBXO2	Inverse variance weighted	3	0.0319541	0.0400387	0.0424824	-0.0465218	0.11043	1.03247	0.954544	1.11676
4OoH38	LecIsx	Lung adenocarcinoma	DPYSL4	Inverse variance weighted	6	0.026335	0.0236553	0.0265587	-0.0200293	0.0726993	1.02668	0.98017	1.07541
4PArNo	LecIsx	Lung adenocarcinoma	ZNF890P	Inverse variance weighted	3	0.0515896	0.0386002	0.0181383	-0.0240669	0.127246	1.05294	0.97622	1.1357
4QbJzi	LecIsx	Lung adenocarcinoma	CASP4	Inverse variance weighted	5	0.049305	0.0669133	0.0461214	-0.081845	0.180455	1.05054	0.921415	1.19776
4R6aBe	LecIsx	Lung adenocarcinoma	NR2F6	Inverse variance weighted	5	0.0337839	0.0235885	0.0152822	-0.0124497	0.0800174	1.03436	0.987628	1.08331
4rCCqz	LecIsx	Lung adenocarcinoma	ALS2	Inverse variance weighted	6	0.0252505	0.0505393	0.0173416	-0.0738065	0.124308	1.02557	0.928851	1.13236
4s8k78	LecIsx	Lung adenocarcinoma	MTPN	Inverse variance weighted	4	0.0728113	0.0818312	0.0373581	-0.0875779	0.233201	1.07553	0.916148	1.26263
4s9C1K	LecIsx	Lung adenocarcinoma	GSDMA	Inverse variance weighted	4	0.0259361	0.0389475	0.0358333	-0.0504009	0.102273	1.02628	0.950848	1.10769
4vU2Xs	LecIsx	Lung adenocarcinoma	TMEM9	Inverse variance weighted	6	0.0391251	0.0472683	0.0407267	-0.0535207	0.131771	1.0399	0.947886	1.14085
4wdCZi	LecIsx	Lung adenocarcinoma	LINC02218	Inverse variance weighted	3	0.00493979	0.0614989	0.0199802	-0.115598	0.125478	1.00495	0.890833	1.13369
4WqkxR	LecIsx	Lung adenocarcinoma	PEX11G	Inverse variance weighted	3	0.0146423	0.0682067	0.0183007	-0.119043	0.148327	1.01475	0.88777	1.15989
4xaNO3	LecIsx	Lung adenocarcinoma	ZNF154	Inverse variance weighted	10	0.0302959	0.0251723	0.0228767	-0.0190418	0.0796335	1.03076	0.981138	1.08289
4XDnL0	LecIsx	Lung adenocarcinoma	FAM86DP	Inverse variance weighted	4	0.0191854	0.0507303	0.0102936	-0.0802459	0.118617	1.01937	0.922889	1.12594
4yQ9RA	LecIsx	Lung adenocarcinoma	CD247	Inverse variance weighted	3	0.00675145	0.0430542	0.0173922	-0.0776347	0.0911376	1.00677	0.925302	1.09542
4ZhFMT	LecIsx	Lung adenocarcinoma	RPL3L	Inverse variance weighted	6	0.0315787	0.0450984	0.0483792	-0.0568141	0.119971	1.03208	0.94477	1.12746
50jRFe	LecIsx	Lung adenocarcinoma	EIF2AK1	Inverse variance weighted	4	0.0480887	0.0787351	0.0441355	-0.106232	0.20241	1.04926	0.899216	1.22435
51l863	LecIsx	Lung adenocarcinoma	LCMT2	Inverse variance weighted	3	0.00369805	0.0333242	0.0111639	-0.0616175	0.0690136	1.0037	0.940242	1.07145
52NHZv	LecIsx	Lung adenocarcinoma	CTDSPL	Inverse variance weighted	15	0.00757548	0.0234358	0.034651	-0.0383586	0.0535096	1.0076	0.962368	1.05497
55WpQc	LecIsx	Lung adenocarcinoma	EBF1	Inverse variance weighted	4	0.12849	0.107858	0.0233539	-0.0829113	0.339891	1.13711	0.920433	1.4048
55zXfP	LecIsx	Lung adenocarcinoma	RIMBP2	Inverse variance weighted	3	0.0640386	0.0968787	0.0106003	-0.125844	0.253921	1.06613	0.881753	1.28907
57lZ24	LecIsx	Lung adenocarcinoma	PLCG2	Inverse variance weighted	4	0.00632835	0.0679366	0.0392578	-0.126827	0.139484	1.00635	0.880886	1.14968
5a0XXA	LecIsx	Lung adenocarcinoma	CORO1C	Inverse variance weighted	4	0.00796549	0.0793974	0.0492009	-0.147653	0.163584	1.008	0.86273	1.17772
01TdE0	LecIsx	Lung adenocarcinoma	DNAJC15	Inverse variance weighted	4	-0.0137654	0.0402697	0.0174789	-0.092694	0.0651632	0.986329	0.911472	1.06733
01wTmr	LecIsx	Lung adenocarcinoma	EIF4E2	Inverse variance weighted	3	-0.0647546	0.0824586	0.0432289	-0.226374	0.0968643	0.937297	0.79742	1.10171
07UI8R	LecIsx	Lung adenocarcinoma	SLC1A5	Inverse variance weighted	7	-0.0526981	0.0769856	0.0493648	-0.20359	0.0981938	0.948666	0.815797	1.10318
08IJgW	LecIsx	Lung adenocarcinoma	ZNF502	Inverse variance weighted	4	-0.0823273	0.0389374	0.0344855	-0.158645	-0.00600995	0.92097	0.853299	0.994008
08RU39	LecIsx	Lung adenocarcinoma	FAM131B-AS2	Inverse variance weighted	3	-0.00221664	0.0787868	0.0177555	-0.156639	0.152205	0.997786	0.855013	1.1644
09ABfL	LecIsx	Lung adenocarcinoma	TENT5C	Inverse variance weighted	7	-0.04846	0.0674779	0.0472678	-0.180717	0.0837967	0.952695	0.834672	1.08741
0BBlUG	LecIsx	Lung adenocarcinoma	TRNP1	Inverse variance weighted	2	-0.102232	0.10548	0.0332443	-0.308973	0.104509	0.90282	0.734201	1.11017
0BVHJw	LecIsx	Lung adenocarcinoma	ANKRD9	Inverse variance weighted	10	-0.00116613	0.0365522	0.0195493	-0.0728084	0.0704762	0.998835	0.929779	1.07302
0cLrsN	LecIsx	Lung adenocarcinoma	AMZ2P1	Inverse variance weighted	2	-0.0477137	0.0399056	0.0231276	-0.125929	0.0305013	0.953407	0.881678	1.03097
0cxsHi	LecIsx	Lung adenocarcinoma	STARD10	Inverse variance weighted	3	-0.0284197	0.0398582	0.0475832	-0.106542	0.0497023	0.97198	0.898938	1.05096
0DESua	LecIsx	Lung adenocarcinoma	CNPY4	Inverse variance weighted	4	-0.0149657	0.0358781	0.0175854	-0.0852868	0.0553553	0.985146	0.918249	1.05692
0eTQuT	LecIsx	Lung adenocarcinoma	RRP12	Inverse variance weighted	9	-0.0242219	0.0307412	0.0430781	-0.0844745	0.0360308	0.976069	0.918995	1.03669
0gq5E3	LecIsx	Lung adenocarcinoma	FOLR2	Inverse variance weighted	6	-0.0307767	0.0734949	0.0475391	-0.174827	0.113273	0.969692	0.839602	1.11994
0GYRde	LecIsx	Lung adenocarcinoma	TIFA	Inverse variance weighted	3	-0.102847	0.195573	0.0398973	-0.48617	0.280475	0.902265	0.614977	1.32376
0Hu0IM	LecIsx	Lung adenocarcinoma	PLLP	Inverse variance weighted	3	-0.169987	0.120176	0.0157215	-0.405532	0.0655578	0.843676	0.666622	1.06775
0hV6c6	LecIsx	Lung adenocarcinoma	IP6K1	Inverse variance weighted	2	-0.0308465	0.185981	0.0282687	-0.39537	0.333677	0.969624	0.673431	1.39609
0iEuBk	LecIsx	Lung adenocarcinoma	CHRM3-AS2	Inverse variance weighted	3	-0.099574	0.0522905	0.036878	-0.202063	0.00291536	0.905223	0.817043	1.00292
0Ih8np	LecIsx	Lung adenocarcinoma	WDR19	Inverse variance weighted	2	-0.155423	0.39908	0.0396941	-0.937619	0.626773	0.856053	0.391559	1.87156
0JMzE0	LecIsx	Lung adenocarcinoma	BTBD1	Inverse variance weighted	3	-0.0653027	0.107904	0.0345051	-0.276795	0.146189	0.936784	0.75821	1.15742
0lNIDM	LecIsx	Lung adenocarcinoma	B4GALNT4	Inverse variance weighted	2	-0.276065	0.192473	0.0151859	-0.653313	0.101183	0.758763	0.520319	1.10648
0LUOiO	LecIsx	Lung adenocarcinoma	MAPKAPK5	Inverse variance weighted	3	-0.00064469	0.0753195	0.0293171	-0.148271	0.146981	0.999356	0.862198	1.15833
0mGAeO	LecIsx	Lung adenocarcinoma	ERCC1	Inverse variance weighted	3	-0.0689318	0.0798393	0.038798	-0.225417	0.0875533	0.93339	0.798183	1.0915
0MibbT	LecIsx	Lung adenocarcinoma	ZNF431	Inverse variance weighted	4	-0.0260896	0.0493366	0.0296938	-0.122789	0.07061	0.974248	0.88445	1.07316
0MtCTA	LecIsx	Lung adenocarcinoma	TRBV3-1	Inverse variance weighted	3	-0.0538129	0.0496273	0.0278136	-0.151082	0.0434566	0.947609	0.859777	1.04441
0n3XWJ	LecIsx	Lung adenocarcinoma	STK11	Inverse variance weighted	4	-0.0389261	0.0521678	0.0455564	-0.141175	0.0633228	0.961822	0.868337	1.06537
0ospUK	LecIsx	Lung adenocarcinoma	GSR	Inverse variance weighted	5	-0.0599748	0.0477541	0.0291483	-0.153573	0.0336231	0.941788	0.857638	1.03419
0pVnZ0	LecIsx	Lung adenocarcinoma	MRPS7	Inverse variance weighted	3	-0.090988	0.180307	0.0138194	-0.444389	0.262413	0.913029	0.641216	1.30006
0QRMjE	LecIsx	Lung adenocarcinoma	KIR2DS4	Inverse variance weighted	3	-0.0457807	0.0466447	0.0263574	-0.137204	0.0456429	0.955251	0.871792	1.0467
0r1uty	LecIsx	Lung adenocarcinoma	MED4	Inverse variance weighted	5	-0.0101656	0.0321987	0.0222199	-0.0732751	0.0529439	0.989886	0.929345	1.05437
0r9Kba	LecIsx	Lung adenocarcinoma	CCDC149	Inverse variance weighted	3	-0.0558045	0.0432965	0.0197436	-0.140666	0.0290567	0.945724	0.86878	1.02948
0rYNvo	LecIsx	Lung adenocarcinoma	GPATCH1	Inverse variance weighted	3	-0.0598366	0.0381352	0.0116633	-0.134582	0.0149084	0.941918	0.874082	1.01502
0slCYS	LecIsx	Lung adenocarcinoma	CAMK1	Inverse variance weighted	3	-0.0198699	0.0762066	0.0294295	-0.169235	0.129495	0.980326	0.844311	1.13825
0SO1rC	LecIsx	Lung adenocarcinoma	MCM6	Inverse variance weighted	4	-0.0478713	0.0453514	0.0191168	-0.13676	0.0410175	0.953256	0.872179	1.04187
0TbfXM	LecIsx	Lung adenocarcinoma	ALCAM	Inverse variance weighted	5	-0.000388391	0.0331202	0.0290644	-0.065304	0.0645272	0.999612	0.936783	1.06665
0TnYZP	LecIsx	Lung adenocarcinoma	AHI1	Inverse variance weighted	3	-0.0341154	0.0267819	0.0227265	-0.0866079	0.0183771	0.96646	0.917037	1.01855
0Tz7kg	LecIsx	Lung adenocarcinoma	NT5M	Inverse variance weighted	11	-0.0543776	0.0374626	0.0466353	-0.127804	0.019049	0.947074	0.880026	1.01923
0uCzzT	LecIsx	Lung adenocarcinoma	TRBV20-1	Inverse variance weighted	2	-0.0531808	0.0644781	0.00949206	-0.179558	0.0731963	0.948209	0.83564	1.07594
0uh2W6	LecIsx	Lung adenocarcinoma	CA3-AS1	Inverse variance weighted	3	-0.0143967	0.0422366	0.0332102	-0.0971803	0.068387	0.985706	0.907392	1.07078
0WH0tN	LecIsx	Lung adenocarcinoma	TMEM63C	Inverse variance weighted	3	-0.000788775	0.065751	0.0104285	-0.129661	0.128083	0.999212	0.878393	1.13665
0Xas91	LecIsx	Lung adenocarcinoma	DMAC1	Inverse variance weighted	4	-0.00573573	0.0488145	0.0164634	-0.101412	0.0899407	0.994281	0.903561	1.09411
0ZIdPj	LecIsx	Lung adenocarcinoma	NDUFAF1	Inverse variance weighted	4	-0.0743284	0.0756791	0.0326025	-0.222659	0.0740026	0.928367	0.800387	1.07681
18n5rl	LecIsx	Lung adenocarcinoma	CYB5R2	Inverse variance weighted	3	-5.88766e-05	0.036111	0.0186991	-0.0708365	0.0707187	0.999941	0.931614	1.07328
19iGvk	LecIsx	Lung adenocarcinoma	MDC1	Inverse variance weighted	2	-0.061617	0.116837	0.0297933	-0.290618	0.167384	0.940243	0.747801	1.18221
1AB4bn	LecIsx	Lung adenocarcinoma	SEMA3A	Inverse variance weighted	2	-0.0251596	0.0695757	0.0176402	-0.161528	0.111209	0.975154	0.850843	1.11763
1akYEZ	LecIsx	Lung adenocarcinoma	CACNA1E	Inverse variance weighted	2	-0.0244696	0.079264	0.0275416	-0.179827	0.130888	0.975827	0.835415	1.13984
1AZTTO	LecIsx	Lung adenocarcinoma	SLC25A24	Inverse variance weighted	3	-0.0227824	0.0298922	0.0459691	-0.0813712	0.0358063	0.977475	0.921851	1.03646
1D39wY	LecIsx	Lung adenocarcinoma	NUTM2A-AS1	Inverse variance weighted	4	-0.0599245	0.0684333	0.0381213	-0.194054	0.0742048	0.941836	0.823614	1.07703
1D6US1	LecIsx	Lung adenocarcinoma	NPM1P7	Inverse variance weighted	3	-0.0137527	0.0607975	0.0210423	-0.132916	0.10541	0.986341	0.875539	1.11117
1DNSfj	LecIsx	Lung adenocarcinoma	ADGRD1	Inverse variance weighted	4	-0.0350929	0.0516527	0.0168838	-0.136332	0.0661464	0.965516	0.872553	1.06838
1dZ2hf	LecIsx	Lung adenocarcinoma	CDC42EP1	Inverse variance weighted	4	-0.00609838	0.0398526	0.017838	-0.0842094	0.0720127	0.99392	0.919239	1.07467
1E04ug	LecIsx	Lung adenocarcinoma	PAM	Inverse variance weighted	6	-0.0209312	0.028054	0.0156312	-0.075917	0.0340546	0.979286	0.926893	1.03464
1E8FCU	LecIsx	Lung adenocarcinoma	EPHA1	Inverse variance weighted	6	-0.0284234	0.0318117	0.0315949	-0.0907743	0.0339275	0.971977	0.913224	1.03451
1GkEQw	LecIsx	Lung adenocarcinoma	UAP1L1	Inverse variance weighted	2	-0.0359821	0.0461123	0.043206	-0.126362	0.054398	0.964658	0.881296	1.0559
1GUVbE	LecIsx	Lung adenocarcinoma	LINGO2	Inverse variance weighted	6	-0.0484479	0.0412191	0.0239845	-0.129237	0.0323416	0.952707	0.878765	1.03287
1hNONe	LecIsx	Lung adenocarcinoma	LITAF	Inverse variance weighted	3	-0.0917202	0.0815189	0.026053	-0.251497	0.0680568	0.91236	0.777636	1.07043
1iHtR1	LecIsx	Lung adenocarcinoma	SGPL1	Inverse variance weighted	3	-0.0322962	0.0673918	0.0317752	-0.164384	0.0997918	0.96822	0.848416	1.10494
1IYQk7	LecIsx	Lung adenocarcinoma	NXPE3	Inverse variance weighted	2	-0.0156854	0.0458729	0.0224024	-0.105596	0.0742255	0.984437	0.899788	1.07705
1jrxfB	LecIsx	Lung adenocarcinoma	TMOD2	Inverse variance weighted	8	-0.0135741	0.0881284	0.0375887	-0.186306	0.159158	0.986518	0.83002	1.17252
1K0quV	LecIsx	Lung adenocarcinoma	DYNLT5	Inverse variance weighted	3	-0.0789567	0.0425733	0.0436527	-0.1624	0.00448702	0.92408	0.850101	1.0045
1kF5zt	LecIsx	Lung adenocarcinoma	PRKCA	Inverse variance weighted	6	-0.0420064	0.0458377	0.015449	-0.131848	0.0478355	0.958864	0.876474	1.049
1nN78T	LecIsx	Lung adenocarcinoma	TRBV6-6	Inverse variance weighted	3	-0.110587	0.123173	0.026928	-0.352006	0.130831	0.895308	0.703276	1.13978
1o32Ut	LecIsx	Lung adenocarcinoma	ELF1	Inverse variance weighted	3	-0.0151858	0.0988914	0.0189564	-0.209013	0.178641	0.984929	0.811385	1.19559
1on0RT	LecIsx	Lung adenocarcinoma	APOLD1	Inverse variance weighted	2	-0.00866089	0.0749263	0.0297573	-0.155516	0.138195	0.991377	0.855973	1.1482
1P8ONj	LecIsx	Lung adenocarcinoma	BAG3	Inverse variance weighted	4	-0.000433066	0.0625994	0.0344802	-0.123128	0.122262	0.999567	0.884151	1.13005
1pLGu6	LecIsx	Lung adenocarcinoma	PRKAR1B	Inverse variance weighted	3	-0.111598	0.0749743	0.0366234	-0.258547	0.0353516	0.894404	0.772172	1.03598
1pxsKs	LecIsx	Lung adenocarcinoma	ARSA	Inverse variance weighted	3	-0.00893311	0.0250353	0.0212257	-0.0580022	0.040136	0.991107	0.943648	1.04095
1pXVb6	LecIsx	Lung adenocarcinoma	TCL1B	Inverse variance weighted	3	-0.0404178	0.0416377	0.0316976	-0.122028	0.0411922	0.960388	0.885124	1.04205
1R1Nla	LecIsx	Lung adenocarcinoma	RDH11	Inverse variance weighted	3	-0.00859391	0.073849	0.00735826	-0.153338	0.13615	0.991443	0.85784	1.14585
1RHKrz	LecIsx	Lung adenocarcinoma	FLVCR1	Inverse variance weighted	4	-0.0188956	0.0649387	0.0110701	-0.146175	0.108384	0.981282	0.864006	1.11448
1rRJa6	LecIsx	Lung adenocarcinoma	MANF	Inverse variance weighted	3	-0.102979	0.113808	0.0255483	-0.326043	0.120086	0.902146	0.721774	1.12759
1RsDOg	LecIsx	Lung adenocarcinoma	HGD	Inverse variance weighted	9	-0.0971804	0.053791	0.00182001	-0.202611	0.00824993	0.907392	0.816596	1.00828
1SBeiI	LecIsx	Lung adenocarcinoma	MSLN	Inverse variance weighted	3	-0.0248011	0.0657411	0.00398429	-0.153654	0.104051	0.975504	0.857569	1.10966
1Scn4q	LecIsx	Lung adenocarcinoma	EP400	Inverse variance weighted	3	-0.0258605	0.0680901	0.00409525	-0.159317	0.107596	0.974471	0.852726	1.1136
1tkC3J	LecIsx	Lung adenocarcinoma	SLC22A5	Inverse variance weighted	6	-0.0265135	0.0399659	0.00407329	-0.104847	0.0518197	0.973835	0.900463	1.05319
1TKQ9F	LecIsx	Lung adenocarcinoma	PEA15	Inverse variance weighted	6	-0.0188728	0.043085	0.0413594	-0.103319	0.0655738	0.981304	0.901839	1.06777
1tQRP6	LecIsx	Lung adenocarcinoma	TRAP1	Inverse variance weighted	3	-0.0483279	0.0365846	0.0365043	-0.120034	0.0233778	0.952821	0.886891	1.02365
1U7i7Q	LecIsx	Lung adenocarcinoma	TRIM25	Inverse variance weighted	2	-0.018763	0.151419	0.0313834	-0.315545	0.278019	0.981412	0.729391	1.32051
1udJNx	LecIsx	Lung adenocarcinoma	TARS1	Inverse variance weighted	2	-0.0489516	0.0854708	0.0368277	-0.216474	0.118571	0.952227	0.805353	1.12589
1utoDT	LecIsx	Lung adenocarcinoma	UBL7	Inverse variance weighted	4	-0.0369999	0.104967	0.0244712	-0.242736	0.168736	0.963676	0.784478	1.18381
1v7wuZ	LecIsx	Lung adenocarcinoma	APBB1IP	Inverse variance weighted	5	-0.00749491	0.0391746	0.0482744	-0.0842772	0.0692873	0.992533	0.919176	1.07174
1wSXCp	LecIsx	Lung adenocarcinoma	CLN5	Inverse variance weighted	3	-0.0106709	0.0417096	0.0380756	-0.0924217	0.0710798	0.989386	0.911721	1.07367
1xqBji	LecIsx	Lung adenocarcinoma	LCN2	Inverse variance weighted	6	-0.0694728	0.113154	0.0402384	-0.291255	0.15231	0.932886	0.747325	1.16452
1yH1r0	LecIsx	Lung adenocarcinoma	ABTB1	Inverse variance weighted	5	-0.0339316	0.0362074	0.0368359	-0.104898	0.0370349	0.966638	0.900416	1.03773
1ynGFr	LecIsx	Lung adenocarcinoma	CEPT1	Inverse variance weighted	3	-0.0180464	0.061028	0.0274536	-0.137661	0.101568	0.982115	0.871394	1.10691
1YnPmv	LecIsx	Lung adenocarcinoma	UBXN2A	Inverse variance weighted	3	-0.0502457	0.0855884	0.0355616	-0.217999	0.117507	0.950996	0.804126	1.12469
1zGpzI	LecIsx	Lung adenocarcinoma	LILRB2	Inverse variance weighted	3	-0.0200184	0.0531366	0.0113711	-0.124166	0.0841293	0.980181	0.883233	1.08777
1ZWwqp	LecIsx	Lung adenocarcinoma	TNFRSF9	Inverse variance weighted	6	-0.0199551	0.0521643	0.0290588	-0.122197	0.0822869	0.980243	0.884974	1.08577
20lJ3d	LecIsx	Lung adenocarcinoma	ST6GALNAC3	Inverse variance weighted	4	-0.0406546	0.0389073	0.0296065	-0.116913	0.0356037	0.960161	0.889663	1.03625
21O08V	LecIsx	Lung adenocarcinoma	ZKSCAN7	Inverse variance weighted	4	-0.0273483	0.0527697	0.0204278	-0.130777	0.0760802	0.973022	0.877414	1.07905
23eaOh	LecIsx	Lung adenocarcinoma	BIRC2	Inverse variance weighted	2	-0.0983856	0.171626	0.0464712	-0.434772	0.238001	0.906299	0.647412	1.26871
24qfnM	LecIsx	Lung adenocarcinoma	AMT	Inverse variance weighted	3	-0.0357596	0.0405788	0.0378187	-0.115294	0.0437747	0.964872	0.891104	1.04475
257DKZ	LecIsx	Lung adenocarcinoma	ALDH5A1	Inverse variance weighted	5	-0.0233242	0.0358833	0.0315691	-0.0936555	0.0470071	0.976946	0.910596	1.04813
26GcE6	LecIsx	Lung adenocarcinoma	RHD	Inverse variance weighted	5	-0.021488	0.0410127	0.0100324	-0.101873	0.0588969	0.978741	0.903144	1.06067
26jfHC	LecIsx	Lung adenocarcinoma	PGAP2	Inverse variance weighted	4	-0.0130654	0.177423	0.00412215	-0.360815	0.334684	0.98702	0.697108	1.3975
29iqvC	LecIsx	Lung adenocarcinoma	CASP8	Inverse variance weighted	3	-0.115914	0.114765	0.0312493	-0.340854	0.109027	0.890552	0.711163	1.11519
2a5jdD	LecIsx	Lung adenocarcinoma	PNMA1	Inverse variance weighted	3	-0.0139995	0.108625	0.0397453	-0.226904	0.198905	0.986098	0.796997	1.22007
2bKC0E	LecIsx	Lung adenocarcinoma	CLEC12B	Inverse variance weighted	6	-0.00982392	0.0444437	0.0250597	-0.0969335	0.0772857	0.990224	0.907616	1.08035
2bPJLz	LecIsx	Lung adenocarcinoma	CCDC92	Inverse variance weighted	7	-0.00217136	0.044654	0.0462171	-0.0896932	0.0853505	0.997831	0.914212	1.0891
2bzJFB	LecIsx	Lung adenocarcinoma	BEST1	Inverse variance weighted	5	-0.0186341	0.0593222	0.0253429	-0.134906	0.0976375	0.981538	0.873798	1.10256
2Cevoc	LecIsx	Lung adenocarcinoma	KLRK1-AS1	Inverse variance weighted	2	-0.00957698	0.114497	0.023334	-0.233992	0.214838	0.990469	0.791368	1.23966
2Ck7qF	LecIsx	Lung adenocarcinoma	BNIPL	Inverse variance weighted	5	-0.00558466	0.0404121	0.0390088	-0.0847924	0.0736231	0.994431	0.918703	1.0764
2D0jJ1	LecIsx	Lung adenocarcinoma	TFF3	Inverse variance weighted	4	-0.135313	0.134602	0.0347615	-0.399133	0.128507	0.873443	0.670902	1.13713
2DAfAb	LecIsx	Lung adenocarcinoma	KLF6	Inverse variance weighted	3	-0.197072	0.186969	0.0291867	-0.563531	0.169387	0.821132	0.569196	1.18458
2eKNc1	LecIsx	Lung adenocarcinoma	INSIG1	Inverse variance weighted	8	-0.0491008	0.0359282	0.0171736	-0.11952	0.0213186	0.952085	0.887346	1.02155
2eSCMA	LecIsx	Lung adenocarcinoma	RPL13A	Inverse variance weighted	3	-0.0428717	0.0439468	0.0329294	-0.129007	0.043264	0.958034	0.878967	1.04421
2hhAsD	LecIsx	Lung adenocarcinoma	MOB2	Inverse variance weighted	2	-0.14421	0.158355	0.0324648	-0.454586	0.166165	0.865706	0.634711	1.18077
2j2OgB	LecIsx	Lung adenocarcinoma	VRK3	Inverse variance weighted	4	-0.0533239	0.0366014	0.0145149	-0.125063	0.0184148	0.948073	0.882442	1.01859
2kdcKM	LecIsx	Lung adenocarcinoma	TMEM184B	Inverse variance weighted	3	-0.0309392	0.0563917	0.0283247	-0.141467	0.0795885	0.969535	0.868084	1.08284
2LdcJs	LecIsx	Lung adenocarcinoma	IRAG1	Inverse variance weighted	9	-0.017076	0.0267063	0.0352221	-0.0694203	0.0352683	0.983069	0.932934	1.0359
2m6QAy	LecIsx	Lung adenocarcinoma	FKBP15	Inverse variance weighted	3	-0.0292172	0.0667719	0.01617	-0.16009	0.101656	0.971206	0.852067	1.107
2MApP6	LecIsx	Lung adenocarcinoma	WDSUB1	Inverse variance weighted	4	-0.0139807	0.0452485	0.035734	-0.102668	0.0747064	0.986117	0.902427	1.07757
2MUuHB	LecIsx	Lung adenocarcinoma	SCRN2	Inverse variance weighted	7	-0.00664698	0.0425635	0.025902	-0.0900714	0.0767774	0.993375	0.913866	1.0798
2MVQSW	LecIsx	Lung adenocarcinoma	FKBP8	Inverse variance weighted	3	-0.0629453	0.039318	0.0393928	-0.140009	0.014118	0.938995	0.869351	1.01422
2OEcFV	LecIsx	Lung adenocarcinoma	RNASEH2B	Inverse variance weighted	4	-0.048614	0.0298428	0.0433125	-0.107106	0.0098779	0.952549	0.898431	1.00993
2P05a1	LecIsx	Lung adenocarcinoma	RGS2	Inverse variance weighted	2	-0.0834853	0.0658494	0.0348616	-0.21255	0.0455795	0.919905	0.80852	1.04663
2pKcV1	LecIsx	Lung adenocarcinoma	VLDLR	Inverse variance weighted	7	-0.0408905	0.029986	0.0326771	-0.0996632	0.0178821	0.959934	0.905142	1.01804
2q0oQT	LecIsx	Lung adenocarcinoma	COTL1	Inverse variance weighted	3	-0.0156958	0.0793387	0.0431756	-0.1712	0.139808	0.984427	0.842653	1.15005
2qzcOB	LecIsx	Lung adenocarcinoma	SLC16A10	Inverse variance weighted	4	-0.0562583	0.084396	0.0402768	-0.221674	0.109158	0.945295	0.801176	1.11534
2SbEBE	LecIsx	Lung adenocarcinoma	LASP1NB	Inverse variance weighted	2	-0.00885844	0.0771376	0.0457239	-0.160048	0.142331	0.991181	0.852103	1.15296
2UKfcu	LecIsx	Lung adenocarcinoma	ZNF85	Inverse variance weighted	7	-0.0182998	0.0253609	0.0305555	-0.0680071	0.0314075	0.981867	0.934254	1.03191
2vhLzQ	LecIsx	Lung adenocarcinoma	GPR137B	Inverse variance weighted	5	-0.0600088	0.0516308	0.035127	-0.161205	0.0411876	0.941756	0.851117	1.04205
2vidQA	LecIsx	Lung adenocarcinoma	LINC01800	Inverse variance weighted	3	-0.0341988	0.147479	0.0166238	-0.323257	0.25486	0.966379	0.723788	1.29028
2VOMFa	LecIsx	Lung adenocarcinoma	MLF2	Inverse variance weighted	3	-0.137042	0.0862669	0.0121557	-0.306125	0.0320414	0.871934	0.736295	1.03256
2X5K37	LecIsx	Lung adenocarcinoma	TNFSF12	Inverse variance weighted	4	-0.0236711	0.0326607	0.0468601	-0.087686	0.0403439	0.976607	0.916048	1.04117
2xq4lc	LecIsx	Lung adenocarcinoma	DPH3	Inverse variance weighted	3	-0.026431	0.0516434	0.0279246	-0.127652	0.0747901	0.973915	0.88016	1.07766
2yM1c4	LecIsx	Lung adenocarcinoma	POLR2J3	Inverse variance weighted	3	-0.176667	0.0913945	0.023234	-0.3558	0.00246603	0.838059	0.700612	1.00247
2YnqBV	LecIsx	Lung adenocarcinoma	ARHGEF11	Inverse variance weighted	5	-0.0704305	0.0714556	0.0243025	-0.210483	0.0696224	0.931992	0.810192	1.0721
2yynB1	LecIsx	Lung adenocarcinoma	DENND3	Inverse variance weighted	3	-0.00550361	0.0505556	0.0133115	-0.104593	0.0935853	0.994512	0.900691	1.0981
2ZUzrm	LecIsx	Lung adenocarcinoma	EDAR	Inverse variance weighted	5	-0.0153665	0.1012	0.019311	-0.213718	0.182985	0.984751	0.807576	1.2008
30MtxB	LecIsx	Lung adenocarcinoma	NUDT12	Inverse variance weighted	3	-0.00795348	0.0333162	0.0113173	-0.0732533	0.0573463	0.992078	0.929365	1.05902
33BzHU	LecIsx	Lung adenocarcinoma	GABBR1	Inverse variance weighted	3	-0.0339508	0.0605011	0.0176885	-0.152533	0.0846313	0.966619	0.858531	1.08832
33D0En	LecIsx	Lung adenocarcinoma	PCSK5	Inverse variance weighted	7	-0.00263389	0.0479552	0.046199	-0.096626	0.0913582	0.99737	0.907896	1.09566
35I5LL	LecIsx	Lung adenocarcinoma	MUC1	Inverse variance weighted	5	-0.0795736	0.0525977	0.0130312	-0.182665	0.0235179	0.92351	0.833047	1.0238
35kCwW	LecIsx	Lung adenocarcinoma	TBXAS1	Inverse variance weighted	6	-0.000285437	0.0372654	0.0238886	-0.0733256	0.0727547	0.999715	0.929298	1.07547
35UYnv	LecIsx	Lung adenocarcinoma	GRK5	Inverse variance weighted	4	-0.0814117	0.0749255	0.0272275	-0.228266	0.0654423	0.921814	0.795913	1.06763
36bqDN	LecIsx	Lung adenocarcinoma	SLC9A9	Inverse variance weighted	3	-0.0959298	0.0742681	0.0196471	-0.241495	0.0496355	0.908528	0.785453	1.05089
37rtso	LecIsx	Lung adenocarcinoma	HDAC7	Inverse variance weighted	5	-0.0691678	0.105845	0.0134472	-0.276625	0.138289	0.93317	0.758339	1.14831
37TPQ7	LecIsx	Lung adenocarcinoma	CLCN6	Inverse variance weighted	3	-0.0246633	0.0399088	0.0236581	-0.102884	0.0535579	0.975638	0.902231	1.05502
37tus1	LecIsx	Lung adenocarcinoma	PARP11-AS1	Inverse variance weighted	5	-0.00249384	0.0306402	0.0351308	-0.0625486	0.057561	0.997509	0.939367	1.05925
3acvur	LecIsx	Lung adenocarcinoma	CNPPD1	Inverse variance weighted	3	-0.0575401	0.0523323	0.0271544	-0.160112	0.0450313	0.944084	0.852049	1.04606
3AdTYP	LecIsx	Lung adenocarcinoma	DYNC1LI1	Inverse variance weighted	6	-0.0169606	0.0343358	0.0421333	-0.0842586	0.0503375	0.983182	0.919193	1.05163
3aDzqJ	LecIsx	Lung adenocarcinoma	ADGRG5	Inverse variance weighted	3	-0.0540094	0.0838485	0.0194909	-0.218352	0.110334	0.947423	0.803842	1.11665
3aMNRC	LecIsx	Lung adenocarcinoma	OAS2	Inverse variance weighted	5	-0.0356028	0.124248	0.0274459	-0.279129	0.207923	0.965023	0.756442	1.23112
3AOLqg	LecIsx	Lung adenocarcinoma	KCNK6	Inverse variance weighted	4	-0.0155729	0.0492501	0.035185	-0.112103	0.0809573	0.984548	0.893952	1.08432
3CqzFk	LecIsx	Lung adenocarcinoma	TESPA1	Inverse variance weighted	4	-0.00134654	0.0292894	0.0233312	-0.0587537	0.0560606	0.998654	0.942939	1.05766
3cv4kU	LecIsx	Lung adenocarcinoma	ACTBP8	Inverse variance weighted	3	-0.067536	0.0404386	0.0349016	-0.146796	0.0117236	0.934694	0.86347	1.01179
3FgvDx	LecIsx	Lung adenocarcinoma	TAGLN2	Inverse variance weighted	6	-0.0384755	0.0493487	0.0355868	-0.135199	0.0582478	0.962255	0.873542	1.05998
3fsjyd	LecIsx	Lung adenocarcinoma	PIM1	Inverse variance weighted	10	-0.063689	0.0420955	0.0302883	-0.146196	0.0188181	0.938297	0.863988	1.019
3goBEf	LecIsx	Lung adenocarcinoma	NOS1AP	Inverse variance weighted	2	-0.0296306	0.124291	0.0115739	-0.273242	0.213981	0.970804	0.760909	1.2386
3GWUny	LecIsx	Lung adenocarcinoma	MYO1G	Inverse variance weighted	5	-0.000555673	0.0404231	0.0189323	-0.0797849	0.0786736	0.999444	0.923315	1.08185
3iPl5G	LecIsx	Lung adenocarcinoma	ADGRG1	Inverse variance weighted	6	-0.0429462	0.0479288	0.03023	-0.136887	0.0509942	0.957963	0.872069	1.05232
3ISOom	LecIsx	Lung adenocarcinoma	RFWD3	Inverse variance weighted	6	-0.130236	0.0892981	0.0144719	-0.30526	0.0447884	0.877888	0.736932	1.04581
3jE7CC	LecIsx	Lung adenocarcinoma	ZNF215	Inverse variance weighted	3	-0.0371954	0.0349603	0.028736	-0.105718	0.0313268	0.963488	0.899679	1.03182
3K3ohS	LecIsx	Lung adenocarcinoma	DOCK8	Inverse variance weighted	4	-0.00594702	0.0357734	0.0267967	-0.0760629	0.0641689	0.994071	0.926758	1.06627
3knW21	LecIsx	Lung adenocarcinoma	FAAH	Inverse variance weighted	6	-0.00625251	0.0347597	0.0257283	-0.0743816	0.0618765	0.993767	0.928317	1.06383
3lPFm6	LecIsx	Lung adenocarcinoma	CFDP1	Inverse variance weighted	3	-0.0253997	0.0428867	0.0453681	-0.109458	0.0586581	0.97492	0.89632	1.06041
3MpqHX	LecIsx	Lung adenocarcinoma	PTMS	Inverse variance weighted	10	-0.00838246	0.04319	0.0461106	-0.0930348	0.0762699	0.991653	0.911162	1.07925
3nMtPb	LecIsx	Lung adenocarcinoma	GYPC	Inverse variance weighted	9	-0.0248271	0.0341309	0.0466977	-0.0917237	0.0420696	0.975479	0.912357	1.04297
3nWU8x	LecIsx	Lung adenocarcinoma	NRN1	Inverse variance weighted	3	-0.00922962	0.0446808	0.0263473	-0.096804	0.0783447	0.990813	0.907734	1.0815
3NyYIg	LecIsx	Lung adenocarcinoma	EFHD2	Inverse variance weighted	6	-0.0377461	0.060322	0.0331483	-0.155977	0.0804849	0.962957	0.855579	1.08381
3OrRiO	LecIsx	Lung adenocarcinoma	CYB5A	Inverse variance weighted	3	-0.0283777	0.0504236	0.027358	-0.127208	0.0704525	0.972021	0.88055	1.07299
3ou4Ca	LecIsx	Lung adenocarcinoma	WARS2	Inverse variance weighted	5	-0.00937201	0.0297661	0.0152872	-0.0677135	0.0489695	0.990672	0.934528	1.05019
3QCqam	LecIsx	Lung adenocarcinoma	GUCY2C	Inverse variance weighted	3	-0.0302236	0.0968899	0.045088	-0.220128	0.159681	0.970229	0.802416	1.17314
3r5ugI	LecIsx	Lung adenocarcinoma	NAGK	Inverse variance weighted	4	-0.0138032	0.0258687	0.0193628	-0.0645059	0.0368995	0.986292	0.937531	1.03759
3ufQla	LecIsx	Lung adenocarcinoma	DPM2	Inverse variance weighted	9	-0.0212627	0.0462522	0.0457212	-0.111917	0.0693916	0.978962	0.894119	1.07186
3us51y	LecIsx	Lung adenocarcinoma	SLC38A10	Inverse variance weighted	4	-0.00297566	0.0509926	0.0253466	-0.102921	0.0969699	0.997029	0.902198	1.10183
3uVJST	LecIsx	Lung adenocarcinoma	CSTF2T	Inverse variance weighted	4	-0.0487865	0.065931	0.0459323	-0.178011	0.0804383	0.952384	0.836933	1.08376
3VKz7E	LecIsx	Lung adenocarcinoma	ACAD9	Inverse variance weighted	2	-0.0131575	0.0528856	0.00352137	-0.116813	0.0904983	0.986929	0.889751	1.09472
3VZ7VD	LecIsx	Lung adenocarcinoma	REEP5	Inverse variance weighted	4	-0.0499823	0.0408522	0.0211446	-0.130053	0.030088	0.951246	0.878049	1.03055
3W9Obl	LecIsx	Lung adenocarcinoma	COQ6	Inverse variance weighted	3	-0.00774415	0.0526952	0.0231626	-0.111027	0.0955384	0.992286	0.894915	1.10025
3xl7Dw	LecIsx	Lung adenocarcinoma	PTGER4	Inverse variance weighted	5	-0.0280371	0.0402829	0.0486425	-0.106992	0.0509173	0.972352	0.898533	1.05224
3Yc2vi	LecIsx	Lung adenocarcinoma	ENTPD1	Inverse variance weighted	4	-0.0287409	0.0904321	0.0150623	-0.205988	0.148506	0.971668	0.813843	1.1601
3YddLi	LecIsx	Lung adenocarcinoma	NUP43	Inverse variance weighted	5	-0.0168869	0.0370285	0.0448352	-0.0894628	0.0556889	0.983255	0.914422	1.05727
3Yf0gU	LecIsx	Lung adenocarcinoma	ZNF839	Inverse variance weighted	3	-0.00351564	0.197452	0.0285794	-0.390522	0.38349	0.996491	0.676704	1.4674
418KXR	LecIsx	Lung adenocarcinoma	LGALSL	Inverse variance weighted	8	-0.000762524	0.0266816	0.04772	-0.0530585	0.0515334	0.999238	0.948325	1.05288
439iGn	LecIsx	Lung adenocarcinoma	GNA12	Inverse variance weighted	7	-0.0488619	0.0348709	0.0161147	-0.117209	0.019485	0.952313	0.8894	1.01968
44hgHi	LecIsx	Lung adenocarcinoma	PRR5L	Inverse variance weighted	6	-0.0561841	0.0440424	0.0202069	-0.142507	0.030139	0.945365	0.867181	1.0306
45EhkI	LecIsx	Lung adenocarcinoma	ANXA3	Inverse variance weighted	4	-0.0411269	0.0452045	0.0362924	-0.129728	0.0474739	0.959707	0.878335	1.04862
477pmA	LecIsx	Lung adenocarcinoma	NOP14-AS1	Inverse variance weighted	3	-0.120821	0.0958111	0.0207292	-0.30861	0.0669691	0.886193	0.734467	1.06926
4crWSf	LecIsx	Lung adenocarcinoma	ECT2	Inverse variance weighted	3	-0.00239458	0.216951	0.0491194	-0.427618	0.422829	0.997608	0.65206	1.52627
4CwkQw	LecIsx	Lung adenocarcinoma	JARID2-AS1	Inverse variance weighted	3	-0.100504	0.117575	0.0192655	-0.330952	0.129944	0.904382	0.71824	1.13876
4dft1i	LecIsx	Lung adenocarcinoma	CMPK2	Inverse variance weighted	3	-0.0432597	0.161329	0.0388588	-0.359465	0.272946	0.957663	0.69805	1.31383
4DjNP1	LecIsx	Lung adenocarcinoma	PGAP3	Inverse variance weighted	4	-0.00617739	0.0405031	0.0387797	-0.0855635	0.0732087	0.993842	0.917995	1.07596
4Gu9tm	LecIsx	Lung adenocarcinoma	ANGPT1	Inverse variance weighted	5	-0.0545941	0.0327756	0.0257744	-0.118834	0.00964605	0.946869	0.887955	1.00969
4hBBsS	LecIsx	Lung adenocarcinoma	TIFAB	Inverse variance weighted	5	-0.0478696	0.0549774	0.0383911	-0.155625	0.0598862	0.953258	0.85588	1.06172
4hQsaF	LecIsx	Lung adenocarcinoma	MGAM	Inverse variance weighted	5	-0.0133899	0.0439821	0.0176079	-0.0995948	0.0728151	0.986699	0.905204	1.07553
4hTIZR	LecIsx	Lung adenocarcinoma	BOK	Inverse variance weighted	3	-0.0618672	0.039576	0.017994	-0.139436	0.0157018	0.940008	0.869849	1.01583
4Hzmes	LecIsx	Lung adenocarcinoma	GALNT10	Inverse variance weighted	4	-0.065709	0.0491404	0.0381167	-0.162024	0.0306062	0.936403	0.850421	1.03108
4inDl4	LecIsx	Lung adenocarcinoma	TSGA10	Inverse variance weighted	2	-0.0165016	0.0319563	0.0158181	-0.079136	0.0461327	0.983634	0.923914	1.04721
4K8Jo2	LecIsx	Lung adenocarcinoma	BRPF3	Inverse variance weighted	3	-0.0733204	0.196858	0.0209555	-0.459162	0.312521	0.929303	0.631813	1.36687
4kBaNm	LecIsx	Lung adenocarcinoma	INAFM1	Inverse variance weighted	3	-0.00308173	0.0418546	0.0241305	-0.0851168	0.0789534	0.996923	0.918405	1.08215
4ki94Y	LecIsx	Lung adenocarcinoma	PLA2G4B	Inverse variance weighted	4	-0.0351452	0.0404502	0.0384928	-0.114428	0.0441372	0.965465	0.891876	1.04513
4laZdP	LecIsx	Lung adenocarcinoma	TMEM91	Inverse variance weighted	8	-0.0135915	0.029936	0.0498145	-0.0722661	0.045083	0.9865	0.930283	1.04611
4mL7e2	LecIsx	Lung adenocarcinoma	WHAMMP4	Inverse variance weighted	4	-0.062133	0.0853913	0.0466842	-0.2295	0.105234	0.939758	0.794931	1.11097
5A1Nrb	LecIsx	Lung adenocarcinoma	BAZ2B-AS1	Inverse variance weighted	4	0.0169979	0.04928	0.0301504	-0.0795909	0.113587	1.01714	0.923494	1.12029
5aA88i	LecIsx	Lung adenocarcinoma	SLC25A34	Inverse variance weighted	5	0.0776063	0.0392389	0.0479525	0.000698024	0.154515	1.0807	1.0007	1.16709
5aHjD9	LecIsx	Lung adenocarcinoma	MRPL48	Inverse variance weighted	3	0.0408607	0.0635897	0.020504	-0.083775	0.165496	1.04171	0.919638	1.17998
5am6MO	LecIsx	Lung adenocarcinoma	RAB4A	Inverse variance weighted	3	0.0897532	0.0980971	0.0360222	-0.102517	0.282024	1.0939	0.902563	1.32581
lJ3T4q	LecIsx	Lung adenocarcinoma	ACVRL1	Inverse variance weighted	4	-0.0594996	0.0419451	0.0370413	-0.141712	0.0227127	0.942236	0.867871	1.02297
rHOwWR	LecIsx	Lung adenocarcinoma	ADAMTS1	Inverse variance weighted	3	-0.065887	0.0437805	0.0363395	-0.151697	0.0199227	0.936237	0.859249	1.02012
8NQMNY	LecIsx	Lung adenocarcinoma	ASPRV1	Inverse variance weighted	7	-0.0836371	0.0459463	0.0491098	-0.173692	0.00641762	0.919765	0.840556	1.00644
NghFgI	LecIsx	Lung adenocarcinoma	BIK	Inverse variance weighted	3	0.150229	0.107809	0.0234765	-0.0610767	0.361535	1.1621	0.940751	1.43553
i493hL	LecIsx	Lung adenocarcinoma	BTN3A2	Inverse variance weighted	9	-0.0431556	0.0342974	0.0282924	-0.110379	0.0240674	0.957762	0.895495	1.02436
vwXmyT	LecIsx	Lung adenocarcinoma	C1GALT1	Inverse variance weighted	5	0.0671951	0.034452	0.0491128	-0.000330748	0.134721	1.0695	0.999669	1.14422
jXkwxr	LecIsx	Lung adenocarcinoma	CASS4	Inverse variance weighted	3	-0.22795	0.100436	0.0312315	-0.424804	-0.0310956	0.796164	0.653898	0.969383
KsGGmO	LecIsx	Lung adenocarcinoma	CBFA2T3	Inverse variance weighted	3	-0.184642	0.0843989	0.0286892	-0.350064	-0.0192203	0.831402	0.704643	0.980963
fM5M6v	LecIsx	Lung adenocarcinoma	CD33	Inverse variance weighted	4	-0.09362	0.0494407	0.0382806	-0.190524	0.00328378	0.910629	0.826526	1.00329
CCHzq1	LecIsx	Lung adenocarcinoma	CD83	Inverse variance weighted	2	-0.096087	0.0461838	0.0374766	-0.186607	-0.00556673	0.908385	0.82977	0.994449
6qBA2w	LecIsx	Lung adenocarcinoma	CDK5RAP3	Inverse variance weighted	3	0.084884	0.0491965	0.0445403	-0.0115411	0.181309	1.08859	0.988525	1.19879
lfrJWh	LecIsx	Lung adenocarcinoma	CENPK	Inverse variance weighted	9	0.0463875	0.0256604	0.0407647	-0.00390698	0.0966819	1.04748	0.996101	1.10151
dzRZSU	LecIsx	Lung adenocarcinoma	CEP19	Inverse variance weighted	5	-0.0910268	0.0333264	0.00930712	-0.156346	-0.025707	0.912993	0.855263	0.974621
gqu1nY	LecIsx	Lung adenocarcinoma	COLEC12	Inverse variance weighted	7	-0.081485	0.0464967	0.00796892	-0.172618	0.00964842	0.921747	0.841459	1.0097
CLIaVI	LecIsx	Lung adenocarcinoma	CXCR2	Inverse variance weighted	2	-0.083354	0.0611671	0.0132969	-0.203241	0.0365335	0.920025	0.816081	1.03721
IPZoQY	LecIsx	Lung adenocarcinoma	DDIT3	Inverse variance weighted	3	-0.16784	0.0755658	0.0263431	-0.315949	-0.0197314	0.845489	0.729096	0.980462
N7m3NY	LecIsx	Lung adenocarcinoma	DPY19L1	Inverse variance weighted	6	0.0503119	0.030153	0.0359055	-0.00878791	0.109412	1.0516	0.991251	1.11562
YK2Tzd	LecIsx	Lung adenocarcinoma	FYN	Inverse variance weighted	3	-0.176735	0.0967735	0.0328094	-0.366411	0.0129414	0.838002	0.693218	1.01303
lUMTAD	LecIsx	Lung adenocarcinoma	HDDC2	Inverse variance weighted	2	-0.0593135	0.0320629	0.0443259	-0.122157	0.00352966	0.942411	0.88501	1.00354
zd9iwh	LecIsx	Lung adenocarcinoma	HES6	Inverse variance weighted	3	0.0635815	0.0381048	0.0151975	-0.0111039	0.138267	1.06565	0.988958	1.14828
F5ujNC	LecIsx	Lung adenocarcinoma	IDH2	Inverse variance weighted	4	0.179548	0.0841392	0.0328476	0.0146352	0.344461	1.19668	1.01474	1.41123
Zgp00t	LecIsx	Lung adenocarcinoma	ITPR1	Inverse variance weighted	3	-0.0896407	0.0443364	0.0431939	-0.17654	-0.00274131	0.91426	0.838165	0.997262
0RdJMp	LecIsx	Lung adenocarcinoma	KAT2B	Inverse variance weighted	4	-0.13535	0.103788	0.01922	-0.338776	0.068075	0.87341	0.712642	1.07045
OqyNBy	LecIsx	Lung adenocarcinoma	KCNMB4	Inverse variance weighted	3	-0.0930247	0.0397064	0.0191389	-0.170849	-0.0152002	0.911171	0.842949	0.984915
lhsfyB	LecIsx	Lung adenocarcinoma	LTBP2	Inverse variance weighted	4	-0.113721	0.0609738	0.0421703	-0.233229	0.00578767	0.892507	0.791972	1.0058
9DHtIe	LecIsx	Lung adenocarcinoma	MADCAM1	Inverse variance weighted	3	0.243979	0.140572	0.0182632	-0.0315423	0.5195	1.27632	0.96895	1.68119
Ke3t38	LecIsx	Lung adenocarcinoma	MCOLN2	Inverse variance weighted	4	-0.0799507	0.0528896	0.0306226	-0.183614	0.023713	0.923162	0.832257	1.024
BzprOk	LecIsx	Lung adenocarcinoma	MCOLN3	Inverse variance weighted	4	-0.19277	0.0635067	0.002402	-0.317243	-0.0682964	0.824672	0.728154	0.933984
NdkcwM	LecIsx	Lung adenocarcinoma	METTL7A	Inverse variance weighted	3	-0.130936	0.0737016	0.0156381	-0.275392	0.0135187	0.877273	0.759275	1.01361
tgw48o	LecIsx	Lung adenocarcinoma	PHACTR1	Inverse variance weighted	5	-0.0624381	0.0449763	0.0351062	-0.150592	0.0257154	0.939471	0.860199	1.02605
7Wm2G3	LecIsx	Lung adenocarcinoma	PIGN	Inverse variance weighted	7	0.038637	0.0247488	0.0180485	-0.00987066	0.0871446	1.03939	0.990178	1.09105
cfWi0f	LecIsx	Lung adenocarcinoma	PITPNA	Inverse variance weighted	3	-0.0700996	0.0385212	0.0487947	-0.145601	0.005402	0.932301	0.864502	1.00542
JvZmJl	LecIsx	Lung adenocarcinoma	PTGFR	Inverse variance weighted	3	-0.209412	0.0914558	0.0220352	-0.388665	-0.0301585	0.811061	0.677961	0.970292
fxYUj0	LecIsx	Lung adenocarcinoma	PTPRN	Inverse variance weighted	3	0.0890853	0.127435	0.0248451	-0.160687	0.338857	1.09317	0.851559	1.40334
ZIHW6w	LecIsx	Lung adenocarcinoma	PYROXD2	Inverse variance weighted	3	0.147253	0.0811138	0.0294641	-0.0117299	0.306236	1.15865	0.988339	1.3583
F2zDCm	LecIsx	Lung adenocarcinoma	RASSF4	Inverse variance weighted	9	0.0507899	0.0291764	0.0182203	-0.00639573	0.107976	1.0521	0.993625	1.11402
Wo6vLH	LecIsx	Lung adenocarcinoma	RCC1	Inverse variance weighted	3	0.157724	0.0618527	0.0107727	0.0364922	0.278955	1.17084	1.03717	1.32175
UVzkMc	LecIsx	Lung adenocarcinoma	RFTN1	Inverse variance weighted	3	-0.105617	0.0468475	0.0241657	-0.197438	-0.0137959	0.899769	0.820831	0.986299
hUA8cX	LecIsx	Lung adenocarcinoma	S100A11	Inverse variance weighted	4	0.171727	0.0663798	0.0168036	0.041623	0.301832	1.18735	1.0425	1.35233
TqJlQ2	LecIsx	Lung adenocarcinoma	S1PR4	Inverse variance weighted	3	-0.168682	0.103946	0.0104635	-0.372415	0.0350518	0.844778	0.689068	1.03567
d8QaOs	LecIsx	Lung adenocarcinoma	SARS2	Inverse variance weighted	4	0.0744183	0.0471382	0.037399	-0.0179726	0.166809	1.07726	0.982188	1.18153
zGfroD	LecIsx	Lung adenocarcinoma	SERPINF1	Inverse variance weighted	4	0.149575	0.0784799	0.0266625	-0.00424538	0.303396	1.16134	0.995764	1.35445
zfNl85	LecIsx	Lung adenocarcinoma	SETBP1	Inverse variance weighted	2	-0.239155	0.129823	0.0254504	-0.493608	0.0152971	0.787293	0.61042	1.01541
osMZwG	LecIsx	Lung adenocarcinoma	SFTPD	Inverse variance weighted	6	-0.0757407	0.0524798	0.0394895	-0.178601	0.0271197	0.927057	0.836439	1.02749
x1d2PM	LecIsx	Lung adenocarcinoma	SRD5A1	Inverse variance weighted	2	0.131944	0.0552685	0.0169718	0.0236173	0.24027	1.14104	1.0239	1.27159
zUmbrC	LecIsx	Lung adenocarcinoma	TALDO1	Inverse variance weighted	4	0.122823	0.0841848	0.0475738	-0.0421792	0.287825	1.13068	0.958698	1.33352
D10F0O	LecIsx	Lung adenocarcinoma	TMEM45B	Inverse variance weighted	4	0.0575182	0.0313114	0.0362135	-0.00385207	0.118889	1.0592	0.996155	1.12624
JN3cso	LecIsx	Lung adenocarcinoma	TRPC6	Inverse variance weighted	3	-0.0903735	0.0488118	0.0341024	-0.186045	0.00529769	0.91359	0.830236	1.00531
uTVfmT	LecIsx	Lung adenocarcinoma	VMP1	Inverse variance weighted	5	0.144783	0.0728125	0.0437627	0.00207105	0.287496	1.15579	1.00207	1.33309
kmJioN	LecIsx	Lung adenocarcinoma	WFS1	Inverse variance weighted	2	-0.154555	0.140076	0.0269867	-0.429103	0.119993	0.856796	0.651093	1.12749
Iz9GMx	LecIsx	Lung adenocarcinoma	ZNF107	Inverse variance weighted	4	0.116569	0.0617207	0.0289375	-0.00440318	0.237542	1.12364	0.995606	1.26813
or3SZS	LecIsx	Lung adenocarcinoma	ZNF25	Inverse variance weighted	3	-0.0560999	0.0399034	0.0159756	-0.134311	0.0221108	0.945445	0.874318	1.02236
sNeEvW	LecIsx	Lung adenocarcinoma	PINK1	Inverse variance weighted	2	-0.134381	0.0781124	0.0253669	-0.287482	0.0187188	0.874256	0.75015	1.0189
EvCkcs	LecIsx	Lung adenocarcinoma	RIC3	Inverse variance weighted	5	-0.0777965	0.0598918	0.0243961	-0.195185	0.0395915	0.925153	0.822683	1.04039
07QMom	LecIsx	Lung adenocarcinoma	ZNF273	Inverse variance weighted	3	-0.265369	0.107837	0.0138617	-0.476729	-0.0540078	0.766923	0.62081	0.947425
08FFlJ	LecIsx	Lung adenocarcinoma	FLJ12825	Inverse variance weighted	3	0.0823339	0.0397272	0.0382208	0.00446848	0.160199	1.08582	1.00448	1.17374
0OMkZN	LecIsx	Lung adenocarcinoma	HOXA5	Inverse variance weighted	3	0.132802	0.0412534	0.00128555	0.0519457	0.213659	1.14202	1.05332	1.2382
0vWVbG	LecIsx	Lung adenocarcinoma	FCER1G	Inverse variance weighted	5	0.0804956	0.0386848	0.0374514	0.00467346	0.156318	1.08382	1.00468	1.1692
19nlX7	LecIsx	Lung adenocarcinoma	ZMYND15	Inverse variance weighted	6	0.0893335	0.0408518	0.0287591	0.00926406	0.169403	1.09345	1.00931	1.1846
1xyBDp	LecIsx	Lung adenocarcinoma	TRAPPC14	Inverse variance weighted	3	0.0975339	0.0494441	0.0485399	0.000623528	0.194444	1.10245	1.00062	1.21464
2LdQts	LecIsx	Lung adenocarcinoma	POLR3K	Inverse variance weighted	4	0.100857	0.0347064	0.00366064	0.0328328	0.168882	1.10612	1.03338	1.18398
2wCRgx	LecIsx	Lung adenocarcinoma	CYP2D6	Inverse variance weighted	3	-0.0890718	0.0430202	0.0384089	-0.173391	-0.00475219	0.91478	0.840808	0.995259
34NIc8	LecIsx	Lung adenocarcinoma	HBD	Inverse variance weighted	7	0.181134	0.0664669	0.00642683	0.0508585	0.311409	1.19858	1.05217	1.36535
4A8URm	LecIsx	Lung adenocarcinoma	MST1L	Inverse variance weighted	3	0.08264	0.0400937	0.0392868	0.00405629	0.161224	1.08615	1.00406	1.17495
4c1xMU	LecIsx	Lung adenocarcinoma	MKKS	Inverse variance weighted	4	0.0890232	0.033658	0.0081707	0.0230535	0.154993	1.09311	1.02332	1.16765
4EhEZT	LecIsx	Lung adenocarcinoma	DEGS1	Inverse variance weighted	5	0.0624674	0.0314038	0.0466825	0.000916033	0.124019	1.06446	1.00092	1.13204
4lt96v	LecIsx	Lung adenocarcinoma	HPGD	Inverse variance weighted	4	0.0601136	0.027427	0.0283962	0.00635672	0.11387	1.06196	1.00638	1.12061
4QpbLx	LecIsx	Lung adenocarcinoma	NT5DC2	Inverse variance weighted	5	-0.0905263	0.0386779	0.019257	-0.166335	-0.0147176	0.91345	0.846763	0.98539
5dM2Q5	LecIsx	Lung adenocarcinoma	CHST15	Inverse variance weighted	4	-0.200355	0.0650777	0.00207903	-0.327907	-0.0728027	0.81844	0.72043	0.929784
5VdRpZ	LecIsx	Lung adenocarcinoma	AP3M1	Inverse variance weighted	5	0.121921	0.0539972	0.0239516	0.016086	0.227755	1.12966	1.01622	1.25578
5wq8MY	LecIsx	Lung adenocarcinoma	ADM	Inverse variance weighted	7	-0.0754981	0.0357473	0.0346869	-0.145563	-0.00543338	0.927282	0.864536	0.994581
65Fgwg	LecIsx	Lung adenocarcinoma	PPT1	Inverse variance weighted	7	0.061062	0.0229892	0.00790472	0.0160031	0.106121	1.06296	1.01613	1.11196
6OkNaJ	LecIsx	Lung adenocarcinoma	COX4I1	Inverse variance weighted	4	0.173718	0.0728088	0.0170353	0.0310125	0.316423	1.18972	1.0315	1.37221
76GfQC	LecIsx	Lung adenocarcinoma	NCOA3	Inverse variance weighted	3	-0.118943	0.0480422	0.0132936	-0.213106	-0.0247804	0.887858	0.808071	0.975524
7Eo0LI	LecIsx	Lung adenocarcinoma	LIMCH1	Inverse variance weighted	3	0.19185	0.0886691	0.0304905	0.0180583	0.365641	1.21149	1.01822	1.44144
7OTl5Y	LecIsx	Lung adenocarcinoma	LEPR	Inverse variance weighted	4	0.0784125	0.0295853	0.00804002	0.0204253	0.1364	1.08157	1.02064	1.14614
7qMWUt	LecIsx	Lung adenocarcinoma	SIPA1L2	Inverse variance weighted	7	0.0649257	0.0302088	0.0316161	0.00571642	0.124135	1.06708	1.00573	1.13217
7u0EOX	LecIsx	Lung adenocarcinoma	HLA-C	Inverse variance weighted	5	0.136758	0.0363185	0.000166206	0.0655736	0.207942	1.14655	1.06777	1.23114
8A1tyr	LecIsx	Lung adenocarcinoma	ARG1	Inverse variance weighted	9	0.0991802	0.0435679	0.0228189	0.0137872	0.184573	1.10427	1.01388	1.20271
8JwLSb	LecIsx	Lung adenocarcinoma	NPEPL1	Inverse variance weighted	3	-0.129795	0.0383954	0.00072359	-0.20505	-0.05454	0.878275	0.814607	0.946921
8X3BHZ	LecIsx	Lung adenocarcinoma	TCP11L1	Inverse variance weighted	3	0.172305	0.045431	0.000149034	0.0832602	0.26135	1.18804	1.08682	1.29868
9hcQzn	LecIsx	Lung adenocarcinoma	TMEM273	Inverse variance weighted	6	-0.0757593	0.0291906	0.00944988	-0.132973	-0.0185458	0.927039	0.875489	0.981625
9QK513	LecIsx	Lung adenocarcinoma	DIP2B	Inverse variance weighted	3	-0.209524	0.0736234	0.00442879	-0.353826	-0.0652221	0.81097	0.701997	0.936859
9VTYxT	LecIsx	Lung adenocarcinoma	ATP10A	Inverse variance weighted	4	-0.0893475	0.0381026	0.0190314	-0.164029	-0.0146663	0.914528	0.848718	0.985441
A20TQF	LecIsx	Lung adenocarcinoma	LINC01150	Inverse variance weighted	3	0.255159	0.0793685	0.00130506	0.0995968	0.410721	1.29067	1.10473	1.50791
ADQunO	LecIsx	Lung adenocarcinoma	MFN2	Inverse variance weighted	6	0.0751777	0.0261869	0.00409421	0.0238513	0.126504	1.07808	1.02414	1.13485
AIpb1X	LecIsx	Lung adenocarcinoma	RHOU	Inverse variance weighted	5	-0.0944076	0.0361012	0.00892067	-0.165166	-0.0236492	0.909912	0.847753	0.976628
Akn9ev	LecIsx	Lung adenocarcinoma	C5	Inverse variance weighted	5	0.145809	0.0360807	5.31824e-05	0.0750905	0.216527	1.15697	1.07798	1.24176
ALh15w	LecIsx	Lung adenocarcinoma	RHPN2	Inverse variance weighted	3	-0.154627	0.0560008	0.00575968	-0.264388	-0.0448655	0.856735	0.767675	0.956126
aV5Zaq	LecIsx	Lung adenocarcinoma	TDRD9	Inverse variance weighted	6	-0.0676388	0.0289559	0.0194952	-0.124392	-0.0108852	0.934598	0.883033	0.989174
b6Ebqt	LecIsx	Lung adenocarcinoma	PTDSS1	Inverse variance weighted	3	-0.149696	0.0643215	0.0199491	-0.275766	-0.0236256	0.86097	0.75899	0.976651
b8TrhB	LecIsx	Lung adenocarcinoma	SNTB1	Inverse variance weighted	5	0.188646	0.066141	0.00434217	0.0590091	0.318282	1.20761	1.06078	1.37476
bGk2Tj	LecIsx	Lung adenocarcinoma	WEE1	Inverse variance weighted	3	-0.119371	0.055635	0.0319035	-0.228416	-0.0103268	0.887478	0.795793	0.989726
BqRvU1	LecIsx	Lung adenocarcinoma	S1PR3	Inverse variance weighted	7	-0.0986234	0.0415261	0.0175503	-0.180015	-0.0172322	0.906084	0.835258	0.982915
BQT22K	LecIsx	Lung adenocarcinoma	SENP6	Inverse variance weighted	4	0.0645676	0.0299096	0.030869	0.00594475	0.12319	1.0667	1.00596	1.1311
bToJOX	LecIsx	Lung adenocarcinoma	GPSM2	Inverse variance weighted	3	0.240727	0.0936953	0.0101919	0.0570838	0.424369	1.27217	1.05874	1.52863
bYFCx1	LecIsx	Lung adenocarcinoma	MICU2	Inverse variance weighted	3	-0.116874	0.0463775	0.0117337	-0.207774	-0.025974	0.889697	0.812391	0.97436
BynOL7	LecIsx	Lung adenocarcinoma	MBTPS1	Inverse variance weighted	3	0.0803254	0.0307178	0.00892426	0.0201184	0.140532	1.08364	1.02032	1.15089
byWp42	LecIsx	Lung adenocarcinoma	NOSIP	Inverse variance weighted	4	0.187743	0.0612626	0.00217994	0.0676679	0.307817	1.20652	1.07001	1.36045
c0xOMV	LecIsx	Lung adenocarcinoma	ST3GAL6	Inverse variance weighted	3	0.146559	0.0548753	0.00756786	0.0390034	0.254115	1.15784	1.03977	1.28932
c1tMHc	LecIsx	Lung adenocarcinoma	PTPA	Inverse variance weighted	3	-0.094547	0.0459051	0.0394351	-0.184521	-0.00457297	0.909785	0.831502	0.995437
cK7RtN	LecIsx	Lung adenocarcinoma	LGMN	Inverse variance weighted	3	0.157443	0.0530689	0.00300942	0.0534284	0.261458	1.17051	1.05488	1.29882
CUplHS	LecIsx	Lung adenocarcinoma	SPTBN1	Inverse variance weighted	3	0.0872781	0.0363335	0.0162994	0.0160645	0.158492	1.0912	1.01619	1.17174
d1giwd	LecIsx	Lung adenocarcinoma	SNRNP25	Inverse variance weighted	4	-0.0767503	0.0269207	0.00435851	-0.129515	-0.0239857	0.926121	0.878521	0.9763
deZh1f	LecIsx	Lung adenocarcinoma	TNFRSF13B	Inverse variance weighted	6	0.18811	0.0928453	0.0427588	0.00613317	0.370087	1.20697	1.00615	1.44786
DS1yBp	LecIsx	Lung adenocarcinoma	RCBTB1	Inverse variance weighted	5	0.0667874	0.0282758	0.0181767	0.0113668	0.122208	1.06907	1.01143	1.12999
dTocYI	LecIsx	Lung adenocarcinoma	JARID2	Inverse variance weighted	6	-0.104928	0.0386162	0.00658371	-0.180615	-0.0292401	0.90039	0.834756	0.971183
DTtWl7	LecIsx	Lung adenocarcinoma	DUSP16	Inverse variance weighted	3	0.249397	0.10518	0.0177333	0.0432438	0.455551	1.28325	1.04419	1.57704
E2exxX	LecIsx	Lung adenocarcinoma	LAMTOR4	Inverse variance weighted	3	-0.10121	0.0460536	0.0279728	-0.191476	-0.0109454	0.903743	0.82574	0.989114
e6xZv5	LecIsx	Lung adenocarcinoma	BRAT1	Inverse variance weighted	3	0.182651	0.0592986	0.00206861	0.0664263	0.298877	1.2004	1.06868	1.34834
eFJNux	LecIsx	Lung adenocarcinoma	MERTK	Inverse variance weighted	10	0.0525964	0.0252667	0.0373745	0.00307368	0.102119	1.054	1.00308	1.10752
EMMHzh	LecIsx	Lung adenocarcinoma	FBLN5	Inverse variance weighted	5	0.057186	0.0265925	0.031519	0.00506474	0.109307	1.05885	1.00508	1.11551
EPmAQU	LecIsx	Lung adenocarcinoma	MFSD9	Inverse variance weighted	4	-0.0659857	0.0297135	0.0263691	-0.124224	-0.00774727	0.936144	0.883182	0.992283
Epy8Ef	LecIsx	Lung adenocarcinoma	NFKBIA	Inverse variance weighted	4	-0.112644	0.0555493	0.0425795	-0.22152	-0.00376687	0.893469	0.8013	0.99624
eVwwat	LecIsx	Lung adenocarcinoma	UBE2L6	Inverse variance weighted	5	-0.130734	0.0564945	0.0206621	-0.241464	-0.0200049	0.877451	0.785477	0.980194
F4GL9c	LecIsx	Lung adenocarcinoma	RTP4	Inverse variance weighted	3	0.115578	0.0411615	0.00498628	0.0349016	0.196255	1.12252	1.03552	1.21684
f5YcFG	LecIsx	Lung adenocarcinoma	ZNF135	Inverse variance weighted	3	0.111588	0.0474148	0.0186003	0.0186551	0.204521	1.11805	1.01883	1.22694
F8JvAI	LecIsx	Lung adenocarcinoma	DOCK2	Inverse variance weighted	4	-0.0972743	0.0466242	0.0369473	-0.188658	-0.00589076	0.907307	0.82807	0.994127
FaE2GE	LecIsx	Lung adenocarcinoma	DCBLD1	Inverse variance weighted	4	0.1746	0.0392214	8.52141e-06	0.0977258	0.251474	1.19077	1.10266	1.28592
FbvdwW	LecIsx	Lung adenocarcinoma	ACP3	Inverse variance weighted	7	-0.0769877	0.0378728	0.0420733	-0.151218	-0.00275693	0.925901	0.85966	0.997247
fEc3VN	LecIsx	Lung adenocarcinoma	GSN	Inverse variance weighted	8	0.069491	0.03084	0.0242418	0.00904461	0.129937	1.07196	1.00909	1.13876
fezzTB	LecIsx	Lung adenocarcinoma	MDFIC	Inverse variance weighted	3	-0.259164	0.0916784	0.00470041	-0.438853	-0.079474	0.771697	0.644775	0.923602
FJ7p6p	LecIsx	Lung adenocarcinoma	RUNX2	Inverse variance weighted	5	-0.0891854	0.0427915	0.0371436	-0.173057	-0.00531396	0.914676	0.84109	0.9947
fMboP4	LecIsx	Lung adenocarcinoma	WASH2P	Inverse variance weighted	4	0.216234	0.083744	0.00982071	0.0520954	0.380372	1.24139	1.05348	1.46283
fmhMO5	LecIsx	Lung adenocarcinoma	CDH2	Inverse variance weighted	11	-0.075389	0.0290617	0.00948387	-0.13235	-0.018428	0.927383	0.876034	0.981741
FOfysS	LecIsx	Lung adenocarcinoma	NPHP3	Inverse variance weighted	14	0.0713526	0.0285139	0.0123361	0.0154654	0.12724	1.07396	1.01559	1.13569
FPaKat	LecIsx	Lung adenocarcinoma	FAM241A	Inverse variance weighted	5	-0.126545	0.0415014	0.00229474	-0.207887	-0.0452021	0.881135	0.812299	0.955804
GFgSXT	LecIsx	Lung adenocarcinoma	ZFP90	Inverse variance weighted	11	0.0582777	0.0288774	0.0435801	0.00167799	0.114877	1.06001	1.00168	1.12174
GhGkHs	LecIsx	Lung adenocarcinoma	KLHL6	Inverse variance weighted	4	0.11364	0.0526891	0.0310211	0.0103693	0.21691	1.12035	1.01042	1.24223
gjnfqw	LecIsx	Lung adenocarcinoma	FAM174A	Inverse variance weighted	7	-0.120209	0.035628	0.000740866	-0.19004	-0.0503777	0.886735	0.826926	0.95087
Gp1rqy	LecIsx	Lung adenocarcinoma	SIGLEC7	Inverse variance weighted	3	0.147222	0.0643992	0.0222492	0.0209997	0.273445	1.15861	1.02122	1.31448
gRjUeU	LecIsx	Lung adenocarcinoma	NIBAN3	Inverse variance weighted	6	0.150722	0.0671303	0.024754	0.0191469	0.282298	1.16267	1.01933	1.32617
gSDUgH	LecIsx	Lung adenocarcinoma	ENOSF1	Inverse variance weighted	4	0.0925265	0.0372917	0.0130957	0.0194348	0.165618	1.09694	1.01962	1.18012
gwO5lR	LecIsx	Lung adenocarcinoma	COPS3	Inverse variance weighted	4	0.0912194	0.0420205	0.0299438	0.00885932	0.17358	1.09551	1.0089	1.18956
GxOWkI	LecIsx	Lung adenocarcinoma	SLC47A1	Inverse variance weighted	3	-0.100691	0.0436915	0.0211894	-0.186327	-0.0150558	0.904212	0.830003	0.985057
h6w37O	LecIsx	Lung adenocarcinoma	USP3	Inverse variance weighted	5	-0.0841487	0.0391688	0.0316851	-0.16092	-0.00737786	0.919295	0.851361	0.992649
H9d5Xe	LecIsx	Lung adenocarcinoma	GYG1	Inverse variance weighted	3	0.107852	0.0541769	0.0465097	0.00166527	0.214039	1.11388	1.00167	1.23867
HgVneJ	LecIsx	Lung adenocarcinoma	ZNF333	Inverse variance weighted	4	0.0917599	0.0421102	0.0293284	0.00922396	0.174296	1.0961	1.00927	1.19041
hiue4K	LecIsx	Lung adenocarcinoma	GLIPR2	Inverse variance weighted	7	0.0963365	0.0439289	0.0283067	0.0102359	0.182437	1.10113	1.01029	1.20014
HlOLP2	LecIsx	Lung adenocarcinoma	SLC23A3	Inverse variance weighted	6	0.0807531	0.0394344	0.0405814	0.00346163	0.158044	1.0841	1.00347	1.17122
HnjLlf	LecIsx	Lung adenocarcinoma	ZNF204P	Inverse variance weighted	3	0.193404	0.0567816	0.000658974	0.082112	0.304696	1.21337	1.08558	1.35621
HroHoa	LecIsx	Lung adenocarcinoma	CCDC25	Inverse variance weighted	3	-0.221122	0.108707	0.0419409	-0.434189	-0.00805587	0.801618	0.64779	0.991976
Ie3lhC	LecIsx	Lung adenocarcinoma	CCDC50	Inverse variance weighted	7	0.0963066	0.038447	0.0122479	0.0209506	0.171663	1.1011	1.02117	1.18728
IIo93R	LecIsx	Lung adenocarcinoma	LOXL2	Inverse variance weighted	3	-0.0916897	0.0436119	0.0355182	-0.177169	-0.00621038	0.912388	0.837638	0.993809
IKYVEs	LecIsx	Lung adenocarcinoma	RPAP3	Inverse variance weighted	3	0.0735431	0.0334806	0.0280497	0.0079212	0.139165	1.07631	1.00795	1.14931
IlPEEe	LecIsx	Lung adenocarcinoma	CMBL	Inverse variance weighted	8	0.0540102	0.0239165	0.0239278	0.00713396	0.100886	1.0555	1.00716	1.10615
ioWesb	LecIsx	Lung adenocarcinoma	TRANK1	Inverse variance weighted	4	0.0908858	0.0416136	0.0289591	0.00932322	0.172448	1.09514	1.00937	1.18821
iVNf23	LecIsx	Lung adenocarcinoma	CARHSP1	Inverse variance weighted	9	0.106277	0.0306979	0.000536108	0.0461092	0.166445	1.11213	1.04719	1.1811
j2VOPO	LecIsx	Lung adenocarcinoma	PDLIM1P4	Inverse variance weighted	3	0.170287	0.0473702	0.000324633	0.0774411	0.263132	1.18564	1.08052	1.301
ja2KnZ	LecIsx	Lung adenocarcinoma	NAPSB	Inverse variance weighted	5	-0.0539299	0.0245983	0.0283489	-0.102143	-0.00571723	0.947499	0.902901	0.994299
jEzlAU	LecIsx	Lung adenocarcinoma	L1TD1	Inverse variance weighted	6	0.068431	0.0306627	0.0256328	0.008332	0.12853	1.07083	1.00837	1.13716
jgpmMT	LecIsx	Lung adenocarcinoma	SLC38A6	Inverse variance weighted	3	-0.284023	0.139913	0.0423566	-0.558253	-0.00979385	0.752749	0.572208	0.990254
JUoCcJ	LecIsx	Lung adenocarcinoma	SCO1	Inverse variance weighted	3	-0.07959	0.035788	0.0261532	-0.149734	-0.0094455	0.923495	0.860937	0.990599
JUUJKG	LecIsx	Lung adenocarcinoma	MICA	Inverse variance weighted	4	-0.0822852	0.0324137	0.0111299	-0.145816	-0.0187544	0.921009	0.864317	0.98142
juxXJ2	LecIsx	Lung adenocarcinoma	PON2	Inverse variance weighted	4	0.0841883	0.0378414	0.0260969	0.0100192	0.158357	1.08783	1.01007	1.17158
jyuE3q	LecIsx	Lung adenocarcinoma	ALKBH1	Inverse variance weighted	3	-0.148287	0.0534243	0.00550912	-0.252999	-0.0435756	0.862183	0.776469	0.95736
k3I6CY	LecIsx	Lung adenocarcinoma	BCL2L13	Inverse variance weighted	4	0.0845045	0.0430922	0.0498771	4.38047e-05	0.168965	1.08818	1.00004	1.18408
K7M99G	LecIsx	Lung adenocarcinoma	ANKRD22	Inverse variance weighted	3	-0.160569	0.0704813	0.0227156	-0.298713	-0.022426	0.851659	0.741772	0.977824
kHb5Kz	LecIsx	Lung adenocarcinoma	DPF2	Inverse variance weighted	4	0.0905726	0.0437274	0.0383305	0.00486696	0.176278	1.0948	1.00488	1.19277
kJHCgt	LecIsx	Lung adenocarcinoma	ODAD3	Inverse variance weighted	3	0.144421	0.0684103	0.0347635	0.0103369	0.278505	1.15537	1.01039	1.32115
KYWb8d	LecIsx	Lung adenocarcinoma	MAK	Inverse variance weighted	9	-0.106144	0.0414136	0.0103768	-0.187314	-0.024973	0.899295	0.829183	0.975336
larT3K	LecIsx	Lung adenocarcinoma	UEVLD	Inverse variance weighted	3	0.135845	0.0676907	0.0447652	0.00317158	0.268519	1.1455	1.00318	1.30803
lDZOCf	LecIsx	Lung adenocarcinoma	TXK	Inverse variance weighted	3	-0.0779711	0.0386931	0.0438922	-0.15381	-0.00213272	0.924991	0.857435	0.99787
lfbs3h	LecIsx	Lung adenocarcinoma	PLOD1	Inverse variance weighted	6	0.0715868	0.0330868	0.0304948	0.00673659	0.136437	1.07421	1.00676	1.14618
lIVN6m	LecIsx	Lung adenocarcinoma	SLC12A2-DT	Inverse variance weighted	3	-0.0956228	0.0329755	0.0037338	-0.160255	-0.0309909	0.908807	0.851927	0.969484
LsBJ8q	LecIsx	Lung adenocarcinoma	HSP90B1	Inverse variance weighted	3	-0.242454	0.119664	0.0427515	-0.476995	-0.00791337	0.7847	0.620645	0.992118
LUwhJ8	LecIsx	Lung adenocarcinoma	CRAT	Inverse variance weighted	9	-0.094349	0.0355806	0.00800878	-0.164087	-0.0246111	0.909965	0.848668	0.975689
LX4Xv8	LecIsx	Lung adenocarcinoma	FAAP24	Inverse variance weighted	5	-0.0802004	0.0359298	0.0256057	-0.150623	-0.00977796	0.922931	0.860172	0.99027
lyKYGn	LecIsx	Lung adenocarcinoma	SRBD1	Inverse variance weighted	3	0.0875722	0.0423285	0.0385581	0.00460837	0.170536	1.09152	1.00462	1.18594
LYXMiA	LecIsx	Lung adenocarcinoma	CYTIP	Inverse variance weighted	5	0.305833	0.12817	0.0170254	0.0546206	0.557046	1.35776	1.05614	1.74551
m5MmEA	LecIsx	Lung adenocarcinoma	RNASET2	Inverse variance weighted	5	0.0709075	0.0199138	0.000369826	0.0318766	0.109939	1.07348	1.03239	1.11621
mBAd6L	LecIsx	Lung adenocarcinoma	SPAG9	Inverse variance weighted	5	-0.14936	0.0713819	0.0364023	-0.289268	-0.00945132	0.861259	0.748811	0.990593
MjHgC0	LecIsx	Lung adenocarcinoma	STK19B	Inverse variance weighted	3	-0.136369	0.0652922	0.0367435	-0.264342	-0.00839678	0.87252	0.767711	0.991638
MLem5H	LecIsx	Lung adenocarcinoma	METRNL	Inverse variance weighted	3	-0.154394	0.0784711	0.0491224	-0.308197	-0.000590712	0.856934	0.73477	0.999409
MTIu2b	LecIsx	Lung adenocarcinoma	LYSMD2	Inverse variance weighted	4	0.235995	0.100363	0.0187022	0.0392836	0.432707	1.26617	1.04007	1.54142
n8ThZb	LecIsx	Lung adenocarcinoma	RGS12	Inverse variance weighted	7	0.10055	0.0446125	0.0242049	0.0131099	0.187991	1.10578	1.0132	1.20682
Nby7N3	LecIsx	Lung adenocarcinoma	TAF7	Inverse variance weighted	4	0.102257	0.0448215	0.0225232	0.0144069	0.190107	1.10767	1.01451	1.20938
Nf7XR6	LecIsx	Lung adenocarcinoma	STING1	Inverse variance weighted	5	-0.0872728	0.044002	0.0473245	-0.173517	-0.00102894	0.916427	0.840703	0.998972
NfbhCQ	LecIsx	Lung adenocarcinoma	BTN3A3	Inverse variance weighted	8	0.129432	0.0546975	0.0179662	0.0222244	0.236639	1.13818	1.02247	1.26698
nQWyVW	LecIsx	Lung adenocarcinoma	GALNT4	Inverse variance weighted	4	0.0833527	0.0369492	0.0240786	0.0109323	0.155773	1.08693	1.01099	1.16856
NS7DIs	LecIsx	Lung adenocarcinoma	USP10	Inverse variance weighted	4	0.189047	0.0823567	0.0217064	0.027628	0.350466	1.2081	1.02801	1.41973
nSJkgH	LecIsx	Lung adenocarcinoma	ZBTB25	Inverse variance weighted	4	-0.081793	0.0332934	0.0140207	-0.147048	-0.0165379	0.921463	0.863253	0.983598
o6sqO0	LecIsx	Lung adenocarcinoma	STAG3	Inverse variance weighted	5	-0.107419	0.0325365	0.000961742	-0.17119	-0.0436472	0.89815	0.842661	0.957292
OhbjzK	LecIsx	Lung adenocarcinoma	GTF2F2	Inverse variance weighted	4	0.0652022	0.0306559	0.0334279	0.00511663	0.125288	1.06737	1.00513	1.13347
Ot2iQK	LecIsx	Lung adenocarcinoma	ARL16	Inverse variance weighted	4	0.0791905	0.0282669	0.00508612	0.0237874	0.134594	1.08241	1.02407	1.14407
OvAXDM	LecIsx	Lung adenocarcinoma	C7orf25	Inverse variance weighted	8	0.0595823	0.0286365	0.0374664	0.00345486	0.11571	1.06139	1.00346	1.12267
P9CJIY	LecIsx	Lung adenocarcinoma	CLHC1	Inverse variance weighted	11	0.0665283	0.031525	0.0348295	0.00473931	0.128317	1.06879	1.00475	1.13691
PCfBub	LecIsx	Lung adenocarcinoma	NEFH	Inverse variance weighted	3	0.100162	0.0435726	0.0215204	0.0147592	0.185564	1.10535	1.01487	1.2039
PCoKES	LecIsx	Lung adenocarcinoma	ATF6	Inverse variance weighted	6	0.0737485	0.0324832	0.0231859	0.0100814	0.137416	1.07654	1.01013	1.1473
PG06e5	LecIsx	Lung adenocarcinoma	SERPINF2	Inverse variance weighted	3	0.0903727	0.0426752	0.0342016	0.0067293	0.174016	1.09458	1.00675	1.19007
PIgOve	LecIsx	Lung adenocarcinoma	CACNA2D3	Inverse variance weighted	9	0.119609	0.0530135	0.0240586	0.0157022	0.223515	1.12706	1.01583	1.25046
pK3FRt	LecIsx	Lung adenocarcinoma	SERPING1	Inverse variance weighted	3	0.0742428	0.036872	0.0440589	0.00197376	0.146512	1.07707	1.00198	1.15779
PK499j	LecIsx	Lung adenocarcinoma	ASB16-AS1	Inverse variance weighted	4	-0.0981985	0.0414629	0.0178677	-0.179466	-0.0169313	0.906469	0.835717	0.983211
PLujEj	LecIsx	Lung adenocarcinoma	COLGALT1	Inverse variance weighted	3	-0.0689267	0.0335714	0.0400595	-0.134727	-0.00312668	0.933395	0.873955	0.996878
pN6XiU	LecIsx	Lung adenocarcinoma	RNF24	Inverse variance weighted	4	-0.0944429	0.0430038	0.028081	-0.17873	-0.0101555	0.90988	0.836331	0.989896
POUBvq	LecIsx	Lung adenocarcinoma	CCDC167	Inverse variance weighted	4	-0.0804294	0.0360953	0.0258638	-0.151176	-0.00968262	0.92272	0.859696	0.990364
pyLUCF	LecIsx	Lung adenocarcinoma	WDR41	Inverse variance weighted	10	0.0697164	0.0228677	0.00229843	0.0248958	0.114537	1.0722	1.02521	1.12135
q3nwmT	LecIsx	Lung adenocarcinoma	AP2M1	Inverse variance weighted	5	-0.0881365	0.042086	0.0362422	-0.170625	-0.00564791	0.915636	0.843138	0.994368
q5WWTg	LecIsx	Lung adenocarcinoma	CHPT1	Inverse variance weighted	7	0.0788819	0.0293993	0.00729378	0.0212593	0.136505	1.08208	1.02149	1.14626
QDYD1K	LecIsx	Lung adenocarcinoma	DPEP3	Inverse variance weighted	8	0.0957957	0.0378225	0.0113165	0.0216636	0.169928	1.10053	1.0219	1.18522
qhiAGk	LecIsx	Lung adenocarcinoma	RILP	Inverse variance weighted	3	-0.154577	0.0709431	0.02934	-0.293626	-0.0155286	0.856777	0.745555	0.984591
qHVHOD	LecIsx	Lung adenocarcinoma	MRPL42	Inverse variance weighted	3	-0.0773549	0.0333553	0.0203884	-0.142731	-0.0119786	0.925561	0.866987	0.988093
QlvYFi	LecIsx	Lung adenocarcinoma	OSGIN1	Inverse variance weighted	3	0.101684	0.0474658	0.032173	0.00865088	0.194717	1.10703	1.00869	1.21497
R1qd7R	LecIsx	Lung adenocarcinoma	CBS	Inverse variance weighted	5	0.0566586	0.0265133	0.0325988	0.00469259	0.108625	1.05829	1.0047	1.11474
r37hIH	LecIsx	Lung adenocarcinoma	CFAP410	Inverse variance weighted	5	-0.0521179	0.0265428	0.0495836	-0.104142	-9.393e-05	0.949217	0.901097	0.999906
ra9F9D	LecIsx	Lung adenocarcinoma	STXBP2	Inverse variance weighted	3	-0.160591	0.0549879	0.00349491	-0.268368	-0.0528149	0.85164	0.764627	0.948556
Rg0vAQ	LecIsx	Lung adenocarcinoma	PDCD6P1	Inverse variance weighted	3	0.147942	0.0426663	0.000525466	0.0643163	0.231568	1.15945	1.06643	1.26058
rGZCUb	LecIsx	Lung adenocarcinoma	CBLL1-AS1	Inverse variance weighted	3	-0.0761006	0.0341545	0.0258717	-0.143043	-0.00915791	0.926723	0.866716	0.990884
rWGEbc	LecIsx	Lung adenocarcinoma	HCAR2	Inverse variance weighted	4	0.182327	0.0834651	0.0289278	0.0187353	0.345919	1.20001	1.01891	1.41329
RYwCoc	LecIsx	Lung adenocarcinoma	MFSD10	Inverse variance weighted	3	0.177009	0.0664488	0.0077253	0.0467697	0.307249	1.19364	1.04788	1.35968
SB4xrU	LecIsx	Lung adenocarcinoma	SLC43A2	Inverse variance weighted	3	-0.211172	0.106981	0.0483917	-0.420856	-0.00148837	0.809635	0.656485	0.998513
SCrzx9	LecIsx	Lung adenocarcinoma	STAB1	Inverse variance weighted	10	0.0807293	0.0360213	0.025016	0.0101276	0.151331	1.08408	1.01018	1.16338
slCytG	LecIsx	Lung adenocarcinoma	MPZL3	Inverse variance weighted	3	-0.259905	0.0727128	0.000351018	-0.402422	-0.117388	0.771125	0.668698	0.88924
T5eJTm	LecIsx	Lung adenocarcinoma	CLC	Inverse variance weighted	5	-0.216001	0.0838054	0.00995418	-0.38026	-0.0517429	0.805734	0.683684	0.949573
T5xuSY	LecIsx	Lung adenocarcinoma	N4BP2	Inverse variance weighted	4	-0.0911438	0.0394647	0.0209157	-0.168495	-0.013793	0.912886	0.844936	0.986302
t8cXsX	LecIsx	Lung adenocarcinoma	CYP2S1	Inverse variance weighted	9	-0.0924325	0.0327661	0.00478779	-0.156654	-0.0282108	0.911711	0.855	0.972183
TfK9uG	LecIsx	Lung adenocarcinoma	BAIAP2	Inverse variance weighted	3	0.0950271	0.0401306	0.0178872	0.0163711	0.173683	1.09969	1.01651	1.18968
TiV9tD	LecIsx	Lung adenocarcinoma	SNCA	Inverse variance weighted	9	0.0980911	0.042949	0.0223775	0.0139111	0.182271	1.10306	1.01401	1.19994
tR53xL	LecIsx	Lung adenocarcinoma	IL1R1	Inverse variance weighted	3	-0.12997	0.0620205	0.0361183	-0.25153	-0.00840958	0.878122	0.77761	0.991626
tyTW8a	LecIsx	Lung adenocarcinoma	PRMT5	Inverse variance weighted	3	-0.088068	0.0367372	0.0165189	-0.160073	-0.0160631	0.915699	0.852082	0.984065
Tyv7gr	LecIsx	Lung adenocarcinoma	GIPC3	Inverse variance weighted	3	-0.108533	0.0474179	0.0220877	-0.201472	-0.0155937	0.897149	0.817527	0.984527
ufu55q	LecIsx	Lung adenocarcinoma	COMMD10	Inverse variance weighted	4	0.105635	0.0387953	0.00647148	0.0295963	0.181674	1.11142	1.03004	1.19922
uIF3Ra	LecIsx	Lung adenocarcinoma	METTL27	Inverse variance weighted	4	-0.0633764	0.0278287	0.0227637	-0.117921	-0.0088322	0.93859	0.888767	0.991207
Ukyd64	LecIsx	Lung adenocarcinoma	RAP2A	Inverse variance weighted	3	0.107196	0.0526471	0.0417381	0.00400759	0.210384	1.11315	1.00402	1.23415
UOYUR6	LecIsx	Lung adenocarcinoma	PPDPF	Inverse variance weighted	4	-0.119273	0.0571138	0.0367664	-0.231217	-0.00733046	0.887565	0.793568	0.992696
V24tlh	LecIsx	Lung adenocarcinoma	BAG6	Inverse variance weighted	6	-0.218689	0.0886407	0.0136196	-0.392425	-0.0449535	0.803571	0.675417	0.956042
v5mZjv	LecIsx	Lung adenocarcinoma	TPGS2	Inverse variance weighted	11	-0.0714349	0.0343821	0.0377394	-0.138824	-0.00404589	0.931057	0.870381	0.995962
v5RM7B	LecIsx	Lung adenocarcinoma	SSH2	Inverse variance weighted	5	0.0717443	0.0344102	0.0370722	0.00430017	0.139188	1.07438	1.00431	1.14934
V8TXJI	LecIsx	Lung adenocarcinoma	IREB2	Inverse variance weighted	4	-0.326398	0.0346079	4.05033e-21	-0.394229	-0.258566	0.721518	0.674199	0.772158
V9Osqy	LecIsx	Lung adenocarcinoma	SMAD5	Inverse variance weighted	5	0.0948086	0.0483716	0.0499951	2.68573e-07	0.189617	1.09945	1	1.20879
Vffnss	LecIsx	Lung adenocarcinoma	CHST13	Inverse variance weighted	4	0.109175	0.0418026	0.00900994	0.0272418	0.191108	1.11536	1.02762	1.21059
vveQ4G	LecIsx	Lung adenocarcinoma	FAHD2B	Inverse variance weighted	3	0.104536	0.0503641	0.0379298	0.00582274	0.20325	1.1102	1.00584	1.22538
w2p7wn	LecIsx	Lung adenocarcinoma	MPHOSPH6	Inverse variance weighted	5	0.117477	0.0280848	2.87778e-05	0.0624305	0.172523	1.12466	1.06442	1.1883
w5bAtj	LecIsx	Lung adenocarcinoma	GSTO1	Inverse variance weighted	3	0.120888	0.0441794	0.00621356	0.0342962	0.207479	1.1285	1.03489	1.23057
wbwu0l	LecIsx	Lung adenocarcinoma	EXTL2	Inverse variance weighted	3	0.075031	0.0345699	0.0299756	0.00727394	0.142788	1.07792	1.0073	1.15349
wCIJ6f	LecIsx	Lung adenocarcinoma	ICAM3	Inverse variance weighted	3	-0.0970935	0.0356897	0.00651852	-0.167045	-0.0271417	0.907471	0.846161	0.973223
wFnzrB	LecIsx	Lung adenocarcinoma	LLPH-DT	Inverse variance weighted	3	-0.074761	0.0345738	0.0305906	-0.142526	-0.0069963	0.927965	0.867165	0.993028
wim0wq	LecIsx	Lung adenocarcinoma	MINK1	Inverse variance weighted	3	0.0971038	0.0410478	0.0179994	0.0166502	0.177557	1.10197	1.01679	1.1943
wJpn1E	LecIsx	Lung adenocarcinoma	TRBV4-2	Inverse variance weighted	3	0.0965984	0.0453333	0.0331017	0.00774511	0.185452	1.10142	1.00778	1.20376
wpcjy9	LecIsx	Lung adenocarcinoma	LINC00665	Inverse variance weighted	5	0.103092	0.038947	0.00812114	0.0267563	0.179429	1.10859	1.02712	1.19653
WW4xK7	LecIsx	Lung adenocarcinoma	WSB1	Inverse variance weighted	3	0.102952	0.0396787	0.00946921	0.0251814	0.180722	1.10844	1.0255	1.19808
xnpVCE	LecIsx	Lung adenocarcinoma	LTBP3	Inverse variance weighted	4	0.0862096	0.0387711	0.0261786	0.0102182	0.162201	1.09003	1.01027	1.1761
XPkrsX	LecIsx	Lung adenocarcinoma	TCF4	Inverse variance weighted	8	0.168274	0.0721251	0.019644	0.0269084	0.309639	1.18326	1.02727	1.36293
yfyY1g	LecIsx	Lung adenocarcinoma	MEAF6	Inverse variance weighted	4	0.0716487	0.0321095	0.0256558	0.00871397	0.134583	1.07428	1.00875	1.14406
Yke6Oj	LecIsx	Lung adenocarcinoma	DTNBP1	Inverse variance weighted	3	-0.0813157	0.0393026	0.0385494	-0.158349	-0.00428259	0.921903	0.853552	0.995727
ykZqBY	LecIsx	Lung adenocarcinoma	LPIN1	Inverse variance weighted	5	-0.0962578	0.0342545	0.00495298	-0.163397	-0.0291189	0.90823	0.849254	0.971301
ylPbTw	LecIsx	Lung adenocarcinoma	GTF3A	Inverse variance weighted	5	0.1188	0.0364132	0.00110415	0.04743	0.19017	1.12614	1.04857	1.20945
yNzisK	LecIsx	Lung adenocarcinoma	TGS1	Inverse variance weighted	3	-0.125267	0.0340184	0.000231105	-0.191943	-0.0585912	0.882261	0.825354	0.943092
YQlipO	LecIsx	Lung adenocarcinoma	ZNF696	Inverse variance weighted	4	-0.0668961	0.0334966	0.0458144	-0.132549	-0.00124271	0.935292	0.87586	0.998758
yuVW9H	LecIsx	Lung adenocarcinoma	ASNSD1	Inverse variance weighted	4	0.040456	0.0206395	0.0499811	2.59957e-06	0.0809095	1.04129	1	1.08427
yUYPBx	LecIsx	Lung adenocarcinoma	AZIN2	Inverse variance weighted	3	0.213852	0.103569	0.0389395	0.0108567	0.416848	1.23844	1.01092	1.51717
YvTNm3	LecIsx	Lung adenocarcinoma	TBC1D8	Inverse variance weighted	6	0.0813684	0.0376205	0.0305508	0.00763226	0.155104	1.08477	1.00766	1.16778
Z6xhTx	LecIsx	Lung adenocarcinoma	SNN	Inverse variance weighted	3	0.391625	0.167742	0.0195596	0.0628512	0.720399	1.47938	1.06487	2.05525
Z8XzeW	LecIsx	Lung adenocarcinoma	TRBV4-1	Inverse variance weighted	5	-0.111269	0.0518973	0.0320315	-0.212988	-0.00955003	0.894698	0.808166	0.990495
Z8ZzrB	LecIsx	Lung adenocarcinoma	ADGRA3	Inverse variance weighted	3	-0.163995	0.0803888	0.0413478	-0.321557	-0.00643318	0.848746	0.725019	0.993587
zEyjQX	LecIsx	Lung adenocarcinoma	TYK2	Inverse variance weighted	3	0.139376	0.0532019	0.00879929	0.0351003	0.243652	1.14956	1.03572	1.2759
znJj3x	LecIsx	Lung adenocarcinoma	BANK1	Inverse variance weighted	7	0.149031	0.0713185	0.0366495	0.00924629	0.288815	1.16071	1.00929	1.33484
ZVN2Od	LecIsx	Lung adenocarcinoma	COLQ	Inverse variance weighted	9	0.107312	0.0536433	0.0454483	0.00217158	0.212453	1.11328	1.00217	1.23671
